# Supplementary material for: Scaling-up coral reef carbonate production: Sea-urchin bioerosion suppresses reef growth in Hawaiʻi
Source: PLoS One. 2025 May 28;20(5):e0324197. doi: 10.1371/journal.pone.0324197 (PMC12118839; doi:10.1371/journal.pone.0324197)
Supplement: S1 Data — Compressed file that contains the raw field data as Excel spreadsheets. (ZIP) [file pone.0324197.s002.zip]

Archive with 3 entries (3 files):
- S1_Data/K J van Woesik_Hawaii Data 2023_Benthic Taxa.csv
- S1_Data/K J van Woesik_Hawaii Data 2023_Parrotfishes.csv
- S1_Data/K J van Woesik_Hawaii Data 2023_Sea Urchins.csv
