# Supplementary material for: Scaling-up coral reef carbonate production: Sea-urchin bioerosion suppresses reef growth in Hawaiʻi
Source: PLoS One. 2025 May 28;20(5):e0324197. doi: 10.1371/journal.pone.0324197 (PMC12118839; doi:10.1371/journal.pone.0324197)
Supplement: S1 Data — Compressed file that contains the raw field data as Excel spreadsheets. (ZIP) [file pone.0324197.s002.zip › S1_Data/K J van Woesik_Hawaii Data 2023_Benthic Taxa.csv]

Date	Dive	Site	Site_Depth_m	Transect	Taxa	Intercept	Rugosity	Cover
5/13/2023	1	Honaunau_1	6	K1	Carbonate	18		18
5/13/2023	1	Honaunau_1	6	K1	Porites lobata	35		17
5/13/2023	1	Honaunau_1	6	K1	Carbonate	41		6
5/13/2023	1	Honaunau_1	6	K1	Porites lobata	76		35
5/13/2023	1	Honaunau_1	6	K1	Carbonate	95		19
5/13/2023	1	Honaunau_1	6	K1	Porites lobata	114		19
5/13/2023	1	Honaunau_1	6	K1	Carbonate	340	340	226
5/13/2023	1	Honaunau_1	6	L1	Carbonate	201		201
5/13/2023	1	Honaunau_1	6	L1	Porites lobata	242		41
5/13/2023	1	Honaunau_1	6	L1	Carbonate	245		3
5/13/2023	1	Honaunau_1	6	L1	Porites lobata	295	295	50
5/13/2023	1	Honaunau_1	6	K2	Carbonate	105		105
5/13/2023	1	Honaunau_1	6	K2	Porites lobata	110		5
5/13/2023	1	Honaunau_1	6	K2	Carbonate	126		16
5/13/2023	1	Honaunau_1	6	K2	Porites lobata	131		5
5/13/2023	1	Honaunau_1	6	K2	Carbonate	135		4
5/13/2023	1	Honaunau_1	6	K2	Porites lobata	142		7
5/13/2023	1	Honaunau_1	6	K2	Carbonate	151		9
5/13/2023	1	Honaunau_1	6	K2	Porites lobata	162		11
5/13/2023	1	Honaunau_1	6	K2	Carbonate	185		23
5/13/2023	1	Honaunau_1	6	K2	Porites compressa	189		4
5/13/2023	1	Honaunau_1	6	K2	Carbonate	220		31
5/13/2023	1	Honaunau_1	6	K2	Porites lobata	225		5
5/13/2023	1	Honaunau_1	6	K2	Carbonate	251		26
5/13/2023	1	Honaunau_1	6	K2	Pavona varians	255		4
5/13/2023	1	Honaunau_1	6	K2	Carbonate	275		20
5/13/2023	1	Honaunau_1	6	K2	Pavona varians	279		4
5/13/2023	1	Honaunau_1	6	K2	Carbonate	285		6
5/13/2023	1	Honaunau_1	6	K2	Pavona varians	307		22
5/13/2023	1	Honaunau_1	6	K2	Carbonate	320	320	13
5/13/2023	1	Honaunau_1	6	L2	Carbonate	121		121
5/13/2023	1	Honaunau_1	6	L2	Porites lobata	124		3
5/13/2023	1	Honaunau_1	6	L2	Carbonate	188		64
5/13/2023	1	Honaunau_1	6	L2	Pavona varians	192		4
5/13/2023	1	Honaunau_1	6	L2	Carbonate	210		18
5/13/2023	1	Honaunau_1	6	L2	Porites lobata	219		9
5/13/2023	1	Honaunau_1	6	L2	Carbonate	225		6
5/13/2023	1	Honaunau_1	6	L2	Montipora flabellata	235		10
5/13/2023	1	Honaunau_1	6	L2	Carbonate	291		56
5/13/2023	1	Honaunau_1	6	L2	Porites lobata	301		10
5/13/2023	1	Honaunau_1	6	L2	Carbonate	310	310	9
5/13/2023	1	Honaunau_1	6	L3	Carbonate	21		21
5/13/2023	1	Honaunau_1	6	L3	Porites lobata	35		14
5/13/2023	1	Honaunau_1	6	L3	Carbonate	42		7
5/13/2023	1	Honaunau_1	6	L3	Porites lobata	54		12
5/13/2023	1	Honaunau_1	6	L3	Carbonate	66		12
5/13/2023	1	Honaunau_1	6	L3	Sand	113		47
5/13/2023	1	Honaunau_1	6	L3	Carbonate	295		182
5/13/2023	1	Honaunau_1	6	L3	Porites lobata	305		10
5/13/2023	1	Honaunau_1	6	L3	Carbonate	310		5
5/13/2023	1	Honaunau_1	6	L3	Porites compressa	330	330	20
5/13/2023	1	Honaunau_1	6	K3	Carbonate	25		25
5/13/2023	1	Honaunau_1	6	K3	Porites lobata	41		16
5/13/2023	1	Honaunau_1	6	K3	Carbonate	52		11
5/13/2023	1	Honaunau_1	6	K3	Porites lobata	61		9
5/13/2023	1	Honaunau_1	6	K3	Carbonate	85		24
5/13/2023	1	Honaunau_1	6	K3	Pavona varians	95		10
5/13/2023	1	Honaunau_1	6	K3	Porites lobata	98		3
5/13/2023	1	Honaunau_1	6	K3	Carbonate	171		73
5/13/2023	1	Honaunau_1	6	K3	Porites compressa	175		4
5/13/2023	1	Honaunau_1	6	K3	Carbonate	182		7
5/13/2023	1	Honaunau_1	6	K3	Porites compressa	215		33
5/13/2023	1	Honaunau_1	6	K3	Carbonate	225		10
5/13/2023	1	Honaunau_1	6	K3	Porites compressa	235		10
5/13/2023	1	Honaunau_1	6	K3	Carbonate	251		16
5/13/2023	1	Honaunau_1	6	K3	Porites compressa	257		6
5/13/2023	1	Honaunau_1	6	K3	Carbonate	280	280	23
5/13/2023	1	Honaunau_1	6	L4	Porites lobata	15		15
5/13/2023	1	Honaunau_1	6	L4	Carbonate	55		40
5/13/2023	1	Honaunau_1	6	L4	Pavona varians	64		9
5/13/2023	1	Honaunau_1	6	L4	Carbonate	112		48
5/13/2023	1	Honaunau_1	6	L4	Porites compressa	122		10
5/13/2023	1	Honaunau_1	6	L4	Carbonate	143		21
5/13/2023	1	Honaunau_1	6	L4	Porites compressa	195		52
5/13/2023	1	Honaunau_1	6	L4	Carbonate	235	235	40
5/13/2023	1	Honaunau_1	6	L5	Porites compressa	19		19
5/13/2023	1	Honaunau_1	6	L5	Carbonate	22		3
5/13/2023	1	Honaunau_1	6	L5	Porites lobata	131		109
5/13/2023	1	Honaunau_1	6	L5	Carbonate	135		4
5/13/2023	1	Honaunau_1	6	L5	Porites lobata	175		40
5/13/2023	1	Honaunau_1	6	L5	Carbonate	270	270	95
5/13/2023	1	Honaunau_1	6	K4	Porites compressa	11		11
5/13/2023	1	Honaunau_1	6	K4	Porites lobata	22		11
5/13/2023	1	Honaunau_1	6	K4	Carbonate	55		33
5/13/2023	1	Honaunau_1	6	K4	Porites lobata	155		100
5/13/2023	1	Honaunau_1	6	K4	Carbonate	162		7
5/13/2023	1	Honaunau_1	6	K4	Porites lobata	275	275	113
5/13/2023	1	Honaunau_1	6	L6	Carbonate	3		3
5/13/2023	1	Honaunau_1	6	L6	Porites compressa	11		8
5/13/2023	1	Honaunau_1	6	L6	Pavona varians	23		12
5/13/2023	1	Honaunau_1	6	L6	Carbonate	35		12
5/13/2023	1	Honaunau_1	6	L6	Porites compressa	38		3
5/13/2023	1	Honaunau_1	6	L6	Carbonate	44		6
5/13/2023	1	Honaunau_1	6	L6	Porites compressa	51		7
5/13/2023	1	Honaunau_1	6	L6	Carbonate	54		3
5/13/2023	1	Honaunau_1	6	L6	Porites lobata	64		10
5/13/2023	1	Honaunau_1	6	L6	Carbonate	168		104
5/13/2023	1	Honaunau_1	6	L6	Pavona varians	182		14
5/13/2023	1	Honaunau_1	6	L6	Carbonate	192		10
5/13/2023	1	Honaunau_1	6	L6	Pavona varians	205		13
5/13/2023	1	Honaunau_1	6	L6	Sand	210		5
5/13/2023	1	Honaunau_1	6	L6	Carbonate	241	241	31
5/13/2023	1	Honaunau_1	6	K5	Pavona varians	27		27
5/13/2023	1	Honaunau_1	6	K5	Carbonate	29		2
5/13/2023	1	Honaunau_1	6	K5	Pavona varians	31		2
5/13/2023	1	Honaunau_1	6	K5	Carbonate	62		31
5/13/2023	1	Honaunau_1	6	K5	Pavona varians	67		5
5/13/2023	1	Honaunau_1	6	K5	Carbonate	175		108
5/13/2023	1	Honaunau_1	6	K5	Porites lobata	192		17
5/13/2023	1	Honaunau_1	6	K5	Carbonate	210		18
5/13/2023	1	Honaunau_1	6	K5	Porites lobata	214		4
5/13/2023	1	Honaunau_1	6	K5	Carbonate	219		5
5/13/2023	1	Honaunau_1	6	K5	Porites lobata	231		12
5/13/2023	1	Honaunau_1	6	K5	Carbonate	241		10
5/13/2023	1	Honaunau_1	6	K5	Porites lobata	251		10
5/13/2023	1	Honaunau_1	6	K5	Carbonate	275	275	24
5/13/2023	1	Honaunau_1	6	L6	Carbonate	4		4
5/13/2023	1	Honaunau_1	6	L6	Porites lobata	21		17
5/13/2023	1	Honaunau_1	6	L6	Carbonate	162		141
5/13/2023	1	Honaunau_1	6	L6	Porites lobata	176		14
5/13/2023	1	Honaunau_1	6	L6	Sand	191		15
5/13/2023	1	Honaunau_1	6	L6	Carbonate	214		23
5/13/2023	1	Honaunau_1	6	L6	Porites lobata	231	231	17
5/13/2023	1	Honaunau_1	6	L7	Sand	200	200	200
5/13/2023	1	Honaunau_1	6	K6	Carbonate	104		104
5/13/2023	1	Honaunau_1	6	K6	Porites lobata	115		11
5/13/2023	1	Honaunau_1	6	K6	Carbonate	118		3
5/13/2023	1	Honaunau_1	6	K6	Porites lobata	167		49
5/13/2023	1	Honaunau_1	6	K6	Sand	222		55
5/13/2023	1	Honaunau_1	6	K6	Carbonate	275	275	53
5/13/2023	1	Honaunau_1	6	K7	Carbonate	12		12
5/13/2023	1	Honaunau_1	6	K7	Porites lobata	43		31
5/13/2023	1	Honaunau_1	6	K7	Carbonate	51		8
5/13/2023	1	Honaunau_1	6	K7	Porites lobata	69		18
5/13/2023	1	Honaunau_1	6	K7	Porites lobata	75		6
5/13/2023	1	Honaunau_1	6	K7	Porites compressa	92		17
5/13/2023	1	Honaunau_1	6	K7	Carbonate	161		69
5/13/2023	1	Honaunau_1	6	K7	Porites lobata	170		9
5/13/2023	1	Honaunau_1	6	K7	Carbonate	179		9
5/13/2023	1	Honaunau_1	6	K7	Porites lobata	183		4
5/13/2023	1	Honaunau_1	6	K7	Carbonate	193		10
5/13/2023	1	Honaunau_1	6	K7	Porites lobata	253		60
5/13/2023	1	Honaunau_1	6	K7	Carbonate	265	265	12
5/13/2023	1	Honaunau_1	6	L8	Carbonate	41		41
5/13/2023	1	Honaunau_1	6	L8	Porites lobata	122		81
5/13/2023	1	Honaunau_1	6	L8	Porites lobata	136		14
5/13/2023	1	Honaunau_1	6	L8	Carbonate	188		52
5/13/2023	1	Honaunau_1	6	L8	Porites lobata	207		19
5/13/2023	1	Honaunau_1	6	L8	Carbonate	235	235	28
5/13/2023	1	Honaunau_1	6	K8	Carbonate	5		5
5/13/2023	1	Honaunau_1	6	K8	Pavona varians	22		17
5/13/2023	1	Honaunau_1	6	K8	Porites lobata	46		24
5/13/2023	1	Honaunau_1	6	K8	Carbonate	51		5
5/13/2023	1	Honaunau_1	6	K8	Porites lobata	55		4
5/13/2023	1	Honaunau_1	6	K8	Carbonate	77		22
5/13/2023	1	Honaunau_1	6	K8	Porites compressa	82		5
5/13/2023	1	Honaunau_1	6	K8	Carbonate	91		9
5/13/2023	1	Honaunau_1	6	K8	Porites compressa	110		19
5/13/2023	1	Honaunau_1	6	K8	Porites lobata	145		35
5/13/2023	1	Honaunau_1	6	K8	Porites lobata	230		85
5/13/2023	1	Honaunau_1	6	K8	Carbonate	247	247	17
5/13/2023	2	Honaunau_1	6	L9	Porites lobata	21		21
5/13/2023	2	Honaunau_1	6	L9	Carbonate	23		2
5/13/2023	2	Honaunau_1	6	L9	Porites lobata	39		16
5/13/2023	2	Honaunau_1	6	L9	Carbonate	68		29
5/13/2023	2	Honaunau_1	6	L9	Porites lobata	75		7
5/13/2023	2	Honaunau_1	6	L9	Porites lobata	82		7
5/13/2023	2	Honaunau_1	6	L9	Carbonate	92		10
5/13/2023	2	Honaunau_1	6	L9	Porites lobata	103		11
5/13/2023	2	Honaunau_1	6	L9	Carbonate	105		2
5/13/2023	2	Honaunau_1	6	L9	Porites lobata	138		33
5/13/2023	2	Honaunau_1	6	L9	Carbonate	154		16
5/13/2023	2	Honaunau_1	6	L9	Porites lobata	196		42
5/13/2023	2	Honaunau_1	6	L9	Carbonate	197		1
5/13/2023	2	Honaunau_1	6	L9	Porites lobata	261		64
5/13/2023	2	Honaunau_1	6	L9	Carbonate	263		2
5/13/2023	2	Honaunau_1	6	L9	Porites lobata	302	302	39
5/13/2023	2	Honaunau_1	6	L10	Carbonate	61		61
5/13/2023	2	Honaunau_1	6	L10	Porites lobata	63		2
5/13/2023	2	Honaunau_1	6	L10	Carbonate	82		19
5/13/2023	2	Honaunau_1	6	L10	Porites lobata	85		3
5/13/2023	2	Honaunau_1	6	L10	Carbonate	192		107
5/13/2023	2	Honaunau_1	6	L10	Porites lobata	195		3
5/13/2023	2	Honaunau_1	6	L10	Carbonate	230		35
5/13/2023	2	Honaunau_1	6	L10	Porites lobata	235	235	5
5/13/2023	2	Honaunau_1	6	K9	Porites lobata	20		20
5/13/2023	2	Honaunau_1	6	K9	Carbonate	23		3
5/13/2023	2	Honaunau_1	6	K9	Porites lobata	62		39
5/13/2023	2	Honaunau_1	6	K9	Carbonate	68		6
5/13/2023	2	Honaunau_1	6	K9	Porites lobata	91		23
5/13/2023	2	Honaunau_1	6	K9	Carbonate	125		34
5/13/2023	2	Honaunau_1	6	K9	Porites lobata	159		34
5/13/2023	2	Honaunau_1	6	K9	Carbonate	192		33
5/13/2023	2	Honaunau_1	6	K9	Porites lobata	253		61
5/13/2023	2	Honaunau_1	6	K9	Carbonate	260		7
5/13/2023	2	Honaunau_1	6	K9	Porites lobata	268		8
5/13/2023	2	Honaunau_1	6	K9	Carbonate	271		3
5/13/2023	2	Honaunau_1	6	K9	Porites lobata	295	295	24
5/13/2023	2	Honaunau_1	6	L11	Porites lobata	19		19
5/13/2023	2	Honaunau_1	6	L11	Pavona varians	26		7
5/13/2023	2	Honaunau_1	6	L11	Carbonate	32		6
5/13/2023	2	Honaunau_1	6	L11	Pavona varians	35		3
5/13/2023	2	Honaunau_1	6	L11	Carbonate	49		14
5/13/2023	2	Honaunau_1	6	L11	Pavona varians	62		13
5/13/2023	2	Honaunau_1	6	L11	Carbonate	69		7
5/13/2023	2	Honaunau_1	6	L11	Porites lobata	75		6
5/13/2023	2	Honaunau_1	6	L11	Pavona varians	82		7
5/13/2023	2	Honaunau_1	6	L11	Carbonate	105		23
5/13/2023	2	Honaunau_1	6	L11	Porites compressa	108		3
5/13/2023	2	Honaunau_1	6	L11	Carbonate	235		127
5/13/2023	2	Honaunau_1	6	L11	Pavona varians	245		10
5/13/2023	2	Honaunau_1	6	L11	Carbonate	260		15
5/13/2023	2	Honaunau_1	6	L11	Porites lobata	265	265	5
5/13/2023	2	Honaunau_1	6	L12	Carbonate	32		32
5/13/2023	2	Honaunau_1	6	L12	Porites lobata	45		13
5/13/2023	2	Honaunau_1	6	L12	Pavona varians	65		20
5/13/2023	2	Honaunau_1	6	L12	Carbonate	253	253	188
5/13/2023	2	Honaunau_1	6	L13	Carbonate	72		72
5/13/2023	2	Honaunau_1	6	L13	Porites lobata	74		2
5/13/2023	2	Honaunau_1	6	L13	Pavona varians	78		4
5/13/2023	2	Honaunau_1	6	L13	Carbonate	84		6
5/13/2023	2	Honaunau_1	6	L13	Pavona varians	92		8
5/13/2023	2	Honaunau_1	6	L13	Carbonate	253	253	161
5/13/2023	2	Honaunau_1	6	K10	Carbonate	60		60
5/13/2023	2	Honaunau_1	6	K10	Porites lobata	80		20
5/13/2023	2	Honaunau_1	6	K10	Carbonate	140		60
5/13/2023	2	Honaunau_1	6	K10	Porites lobata	170		30
5/13/2023	2	Honaunau_1	6	K10	Carbonate	200		30
5/13/2023	2	Honaunau_1	6	K10	Porites lobata	235	235	35
5/13/2023	2	Honaunau_1	6	L14	Pavona varians	50		50
5/13/2023	2	Honaunau_1	6	L14	Carbonate	130		80
5/13/2023	2	Honaunau_1	6	L14	Pavona varians	180		50
5/13/2023	2	Honaunau_1	6	L14	Porites compressa	185		5
5/13/2023	2	Honaunau_1	6	L14	Pavona varians	220	220	35
5/13/2023	2	Honaunau_1	6	L15	Carbonate	30		30
5/13/2023	2	Honaunau_1	6	L15	Pavona varians	40		10
5/13/2023	2	Honaunau_1	6	L15	Carbonate	60		20
5/13/2023	2	Honaunau_1	6	L15	Porites lobata	200		140
5/13/2023	2	Honaunau_1	6	L15	Pavona varians	240		40
5/13/2023	2	Honaunau_1	6	L15	Carbonate	300	300	60
5/13/2023	3	Honaunau_1	6	K11	Carbonate	86		86
5/13/2023	3	Honaunau_1	6	K11	Porites lobata	105		19
5/13/2023	3	Honaunau_1	6	K11	Porites compressa	122		17
5/13/2023	3	Honaunau_1	6	K11	Carbonate	125		3
5/13/2023	3	Honaunau_1	6	K11	Porites compressa	141		16
5/13/2023	3	Honaunau_1	6	K11	Carbonate	150		9
5/13/2023	3	Honaunau_1	6	K11	Porites compressa	175		25
5/13/2023	3	Honaunau_1	6	K11	Porites lobata	215		40
5/13/2023	3	Honaunau_1	6	K11	Carbonate	219		4
5/13/2023	3	Honaunau_1	6	K11	Porites lobata	242	242	23
5/13/2023	3	Honaunau_1	6	L16	Carbonate	122		122
5/13/2023	3	Honaunau_1	6	L16	Pavona varians	129		7
5/13/2023	3	Honaunau_1	6	L16	Porites lobata	150		21
5/13/2023	3	Honaunau_1	6	L16	Carbonate	162		12
5/13/2023	3	Honaunau_1	6	L16	Porites lobata	167		5
5/13/2023	3	Honaunau_1	6	L16	Carbonate	185		18
5/13/2023	3	Honaunau_1	6	L16	Pavona varians	193		8
5/13/2023	3	Honaunau_1	6	L16	Carbonate	205		12
5/13/2023	3	Honaunau_1	6	L16	Pavona varians	212		7
5/13/2023	3	Honaunau_1	6	L16	Carbonate	252	252	40
5/13/2023	3	Honaunau_1	6	K12	Sand	145		145
5/13/2023	3	Honaunau_1	6	K12	Carbonate	215	215	70
5/13/2023	3	Honaunau_1	6	L17	Carbonate	55		55
5/13/2023	3	Honaunau_1	6	L17	Montipora flabellata	59		70
5/13/2023	3	Honaunau_1	6	L17	Carbonate	232		173
5/13/2023	3	Honaunau_1	6	L17	Porites lobata	254		22
5/13/2023	3	Honaunau_1	6	L17	Carbonate	262	262	8
5/13/2023	3	Honaunau_1	6	K13	Carbonate	39		39
5/13/2023	3	Honaunau_1	6	K13	Pavona varians	42		3
5/13/2023	3	Honaunau_1	6	K13	Carbonate	242		200
5/13/2023	3	Honaunau_1	6	K13	Sand	265	265	23
5/13/2023	4	Honaunau_1	3	K1	Carbonate	58		58
5/13/2023	4	Honaunau_1	3	K1	Porites lobata	65		7
5/13/2023	4	Honaunau_1	3	K1	Carbonate	81		16
5/13/2023	4	Honaunau_1	3	K1	Porites lobata	85		4
5/13/2023	4	Honaunau_1	3	K1	Carbonate	102		17
5/13/2023	4	Honaunau_1	3	K1	Porites lobata	110		8
5/13/2023	4	Honaunau_1	3	K1	Carbonate	152		42
5/13/2023	4	Honaunau_1	3	K1	Montipora flabellata	154		2
5/13/2023	4	Honaunau_1	3	K1	Carbonate	215		61
5/13/2023	4	Honaunau_1	3	K1	Porites lobata	230		15
5/13/2023	4	Honaunau_1	3	K1	Carbonate	252		22
5/13/2023	4	Honaunau_1	3	K1	Porites lobata	261	261	9
5/13/2023	4	Honaunau_1	3	L1	Carbonate	13		13
5/13/2023	4	Honaunau_1	3	L1	Pavona varians	15		2
5/13/2023	4	Honaunau_1	3	L1	Carbonate	40		25
5/13/2023	4	Honaunau_1	3	L1	Porites lobata	55		15
5/13/2023	4	Honaunau_1	3	L1	Porites lobata	107		52
5/13/2023	4	Honaunau_1	3	L1	Carbonate	121		14
5/13/2023	4	Honaunau_1	3	L1	Porites lobata	193		72
5/13/2023	4	Honaunau_1	3	L1	Carbonate	252		59
5/13/2023	4	Honaunau_1	3	L1	Porites lobata	264		12
5/13/2023	4	Honaunau_1	3	L1	Carbonate	275		11
5/13/2023	4	Honaunau_1	3	L1	Porites lobata	295		20
5/13/2023	4	Honaunau_1	3	L1	Carbonate	305		10
5/13/2023	4	Honaunau_1	3	L1	Porites lobata	312	312	7
5/13/2023	4	Honaunau_1	3	K2	Carbonate	73		73
5/13/2023	4	Honaunau_1	3	K2	Porites lobata	126		53
5/13/2023	4	Honaunau_1	3	K2	Carbonate	134		8
5/13/2023	4	Honaunau_1	3	K2	Porites lobata	195		61
5/13/2023	4	Honaunau_1	3	K2	Carbonate	262		67
5/13/2023	4	Honaunau_1	3	K2	Porites lobata	264		2
5/13/2023	4	Honaunau_1	3	K2	Carbonate	275	275	11
5/13/2023	4	Honaunau_1	3	L2	Carbonate	54		54
5/13/2023	4	Honaunau_1	3	L2	Porites lobata	115		61
5/13/2023	4	Honaunau_1	3	L2	Carbonate	153		38
5/13/2023	4	Honaunau_1	3	L2	Porites lobata	165		12
5/13/2023	4	Honaunau_1	3	L2	Carbonate	167		2
5/13/2023	4	Honaunau_1	3	L2	Porites lobata	190		23
5/13/2023	4	Honaunau_1	3	L2	Carbonate	256	256	66
5/13/2023	4	Honaunau_1	3	L3	Carbonate	28		28
5/13/2023	4	Honaunau_1	3	L3	Porites lobata	72		44
5/13/2023	4	Honaunau_1	3	L3	Carbonate	175		103
5/13/2023	4	Honaunau_1	3	L3	Porites lobata	230	230	55
5/13/2023	4	Honaunau_1	3	K3	Carbonate	21		21
5/13/2023	4	Honaunau_1	3	K3	Porites lobata	47		26
5/13/2023	4	Honaunau_1	3	K3	Carbonate	62		15
5/13/2023	4	Honaunau_1	3	K3	Porites lobata	65		3
5/13/2023	4	Honaunau_1	3	K3	Carbonate	121		56
5/13/2023	4	Honaunau_1	3	K3	Porites lobata	139		18
5/13/2023	4	Honaunau_1	3	K3	Carbonate	148		9
5/13/2023	4	Honaunau_1	3	K3	Porites lobata	162		14
5/13/2023	4	Honaunau_1	3	K3	Carbonate	173		11
5/13/2023	4	Honaunau_1	3	K3	Porites lobata	185		12
5/13/2023	4	Honaunau_1	3	K3	Carbonate	225	225	40
5/13/2023	4	Honaunau_1	3	L4	Carbonate	15		15
5/13/2023	4	Honaunau_1	3	L4	Porites lobata	22		7
5/13/2023	4	Honaunau_1	3	L4	Carbonate	41		19
5/13/2023	4	Honaunau_1	3	L4	Porites lobata	82		41
5/13/2023	4	Honaunau_1	3	L4	Carbonate	84		2
5/13/2023	4	Honaunau_1	3	L4	Porites lobata	136		52
5/13/2023	4	Honaunau_1	3	L4	Carbonate	137		1
5/13/2023	4	Honaunau_1	3	L4	Porites lobata	187		50
5/13/2023	4	Honaunau_1	3	L4	Carbonate	222	222	35
5/13/2023	4	Honaunau_1	3	K4	Porites lobata	18		18
5/13/2023	4	Honaunau_1	3	K4	Carbonate	20		2
5/13/2023	4	Honaunau_1	3	K4	Porites lobata	32		12
5/13/2023	4	Honaunau_1	3	K4	Carbonate	53		21
5/13/2023	4	Honaunau_1	3	K4	Porites lobata	79		26
5/13/2023	4	Honaunau_1	3	K4	Carbonate	242	242	163
5/13/2023	4	Honaunau_1	3	L5	Carbonate	162		162
5/13/2023	4	Honaunau_1	3	L5	Porites lobata	167		5
5/13/2023	4	Honaunau_1	3	L5	Carbonate	235	235	68
5/13/2023	4	Honaunau_1	3	K5	Porites lobata	20		20
5/13/2023	4	Honaunau_1	3	K5	Carbonate	250		230
5/13/2023	4	Honaunau_1	3	K5	Porites lobata	264		14
5/13/2023	4	Honaunau_1	3	K5	Carbonate	278	278	14
5/13/2023	4	Honaunau_1	3	L6	Porites lobata	54		54
5/13/2023	4	Honaunau_1	3	L6	Carbonate	67		13
5/13/2023	4	Honaunau_1	3	L6	Porites lobata	73		6
5/13/2023	4	Honaunau_1	3	L6	Carbonate	96		23
5/13/2023	4	Honaunau_1	3	L6	Porites lobata	102		6
5/13/2023	4	Honaunau_1	3	L6	Carbonate	152		50
5/13/2023	4	Honaunau_1	3	L6	Porites lobata	175		23
5/13/2023	4	Honaunau_1	3	L6	Carbonate	206		31
5/13/2023	4	Honaunau_1	3	L6	Porites lobata	222		16
5/13/2023	4	Honaunau_1	3	L6	Carbonate	235		13
5/13/2023	4	Honaunau_1	3	L6	Porites lobata	256		21
5/13/2023	4	Honaunau_1	3	L6	Carbonate	259	259	3
5/13/2023	4	Honaunau_1	3	L7	Carbonate	97		97
5/13/2023	4	Honaunau_1	3	L7	Porites lobata	103		6
5/13/2023	4	Honaunau_1	3	L7	Carbonate	133		30
5/13/2023	4	Honaunau_1	3	L7	Porites lobata	137		4
5/13/2023	4	Honaunau_1	3	L7	Carbonate	152		15
5/13/2023	4	Honaunau_1	3	L7	Porites lobata	165		13
5/13/2023	4	Honaunau_1	3	L7	Carbonate	261		96
5/13/2023	4	Honaunau_1	3	L7	Porites lobata	272		11
5/13/2023	4	Honaunau_1	3	L7	Carbonate	285		13
5/13/2023	4	Honaunau_1	3	L7	Pavona varians	293		8
5/13/2023	4	Honaunau_1	3	L7	Carbonate	302	302	9
5/13/2023	4	Honaunau_1	3	K6	Carbonate	29		29
5/13/2023	4	Honaunau_1	3	K6	Porites lobata	63		34
5/13/2023	4	Honaunau_1	3	K6	Carbonate	72		9
5/13/2023	4	Honaunau_1	3	K6	Pavona varians	75		3
5/13/2023	4	Honaunau_1	3	K6	Carbonate	120		45
5/13/2023	4	Honaunau_1	3	K6	Porites lobata	145		25
5/13/2023	4	Honaunau_1	3	K6	Carbonate	175		30
5/13/2023	4	Honaunau_1	3	K6	Porites lobata	185		10
5/13/2023	4	Honaunau_1	3	K6	Carbonate	224	224	39
5/13/2023	4	Honaunau_1	3	L8	Carbonate	72		72
5/13/2023	4	Honaunau_1	3	L8	Porites lobata	96		24
5/13/2023	4	Honaunau_1	3	L8	Carbonate	173		77
5/13/2023	4	Honaunau_1	3	L8	Porites lobata	177		4
5/13/2023	4	Honaunau_1	3	L8	Carbonate	195		18
5/13/2023	4	Honaunau_1	3	L8	Porites lobata	204		9
5/13/2023	4	Honaunau_1	3	L8	Carbonate	215	215	11
5/13/2023	4	Honaunau_1	3	K7	Porites lobata	47		47
5/13/2023	4	Honaunau_1	3	K7	Carbonate	79		32
5/13/2023	4	Honaunau_1	3	K7	Porites lobata	121		42
5/13/2023	4	Honaunau_1	3	K7	Carbonate	255	255	134
5/13/2023	4	Honaunau_1	3	L9	Carbonate	61		61
5/13/2023	4	Honaunau_1	3	L9	Porites lobata	72		11
5/13/2023	4	Honaunau_1	3	L9	Carbonate	275	275	203
5/13/2023	4	Honaunau_1	3	K8	Porites lobata	34		34
5/13/2023	4	Honaunau_1	3	K8	Carbonate	41		7
5/13/2023	4	Honaunau_1	3	K8	Porites lobata	62		21
5/13/2023	4	Honaunau_1	3	K8	Carbonate	161		99
5/13/2023	4	Honaunau_1	3	K8	Porites lobata	164		3
5/13/2023	4	Honaunau_1	3	K8	Carbonate	172		8
5/13/2023	4	Honaunau_1	3	K8	Porites lobata	179		7
5/13/2023	4	Honaunau_1	3	K8	Porites lobata	185		6
5/13/2023	4	Honaunau_1	3	K8	Carbonate	204		19
5/13/2023	4	Honaunau_1	3	K8	Porites lobata	208		4
5/13/2023	4	Honaunau_1	3	K8	Carbonate	238		30
5/13/2023	4	Honaunau_1	3	K8	Porites lobata	268		30
5/13/2023	4	Honaunau_1	3	K8	Carbonate	276		8
5/13/2023	4	Honaunau_1	3	K8	Porites lobata	285		9
5/13/2023	4	Honaunau_1	3	K8	Carbonate	305	305	20
5/13/2023	4	Honaunau_1	3	K9	Porites lobata	101		101
5/13/2023	4	Honaunau_1	3	K9	Carbonate	135		34
5/13/2023	4	Honaunau_1	3	K9	Porites lobata	147		12
5/13/2023	4	Honaunau_1	3	K9	Carbonate	172		25
5/13/2023	4	Honaunau_1	3	K9	Porites lobata	210	210	38
5/13/2023	4	Honaunau_1	3	L10	Carbonate	231		231
5/13/2023	4	Honaunau_1	3	L10	Porites lobata	268	268	37
5/13/2023	4	Honaunau_1	3	L11	Porites lobata	63		63
5/13/2023	4	Honaunau_1	3	L11	Carbonate	82		19
5/13/2023	4	Honaunau_1	3	L11	Porites lobata	89		7
5/13/2023	4	Honaunau_1	3	L11	Carbonate	103		14
5/13/2023	4	Honaunau_1	3	L11	Pavona duerdeni	154		51
5/13/2023	4	Honaunau_1	3	L11	Carbonate	296	296	142
5/13/2023	4	Honaunau_1	3	K10	Porites lobata	11		11
5/13/2023	4	Honaunau_1	3	K10	Porites lobata	59		48
5/13/2023	4	Honaunau_1	3	K10	Carbonate	65		6
5/13/2023	4	Honaunau_1	3	K10	Porites lobata	96		31
5/13/2023	4	Honaunau_1	3	K10	Carbonate	104		8
5/13/2023	4	Honaunau_1	3	K10	Porites lobata	115		11
5/13/2023	4	Honaunau_1	3	K10	Carbonate	152		37
5/13/2023	4	Honaunau_1	3	K10	Porites lobata	165		13
5/13/2023	4	Honaunau_1	3	K10	Carbonate	252		87
5/13/2023	4	Honaunau_1	3	K10	Porites lobata	257	257	5
5/13/2023	4	Honaunau_1	3	L12	Porites lobata	40		40
5/13/2023	4	Honaunau_1	3	L12	Carbonate	45		5
5/13/2023	4	Honaunau_1	3	L12	Porites lobata	110		65
5/13/2023	4	Honaunau_1	3	L12	Carbonate	124		14
5/13/2023	4	Honaunau_1	3	L12	Porites lobata	132		8
5/13/2023	4	Honaunau_1	3	L12	Carbonate	150		18
5/13/2023	4	Honaunau_1	3	L12	Porites lobata	184		34
5/13/2023	4	Honaunau_1	3	L12	Carbonate	240	240	56
5/13/2023	4	Honaunau_1	3	L13	Porites lobata	20		20
5/13/2023	4	Honaunau_1	3	L13	Carbonate	60		40
5/13/2023	4	Honaunau_1	3	L13	Montipora capitata	85		25
5/13/2023	4	Honaunau_1	3	L13	Carbonate	242		157
5/13/2023	4	Honaunau_1	3	L13	Porites lobata	300		58
5/13/2023	4	Honaunau_1	3	L13	Carbonate	320		20
5/13/2023	4	Honaunau_1	3	L13	Porites lobata	330		10
5/13/2023	4	Honaunau_1	3	L13	Carbonate	335		5
5/13/2023	4	Honaunau_1	3	L13	Porites lobata	350		15
5/13/2023	4	Honaunau_1	3	L13	Carbonate	380		30
5/13/2023	4	Honaunau_1	3	L13	Porites lobata	400		20
5/13/2023	4	Honaunau_1	3	L13	Carbonate	430		30
5/13/2023	4	Honaunau_1	3	L13	Pavona varians	438		8
5/13/2023	4	Honaunau_1	3	L13	Carbonate	455	455	17
5/15/2023	1	Honaunau_1	17	L1	Porites compressa	24		24
5/15/2023	1	Honaunau_1	17	L1	Carbonate	34		10
5/15/2023	1	Honaunau_1	17	L1	Porites monticulosa	53		19
5/15/2023	1	Honaunau_1	17	L1	Halimeda	65		12
5/15/2023	1	Honaunau_1	17	L1	Porites lobata	84		19
5/15/2023	1	Honaunau_1	17	L1	Carbonate	95		11
5/15/2023	1	Honaunau_1	17	L1	Halimeda	98		3
5/15/2023	1	Honaunau_1	17	L1	Porites lobata	143		45
5/15/2023	1	Honaunau_1	17	L1	Carbonate	165		22
5/15/2023	1	Honaunau_1	17	L1	Porites monticulosa	171		6
5/15/2023	1	Honaunau_1	17	L1	Carbonate	193		22
5/15/2023	1	Honaunau_1	17	L1	Porites lobata	204		11
5/15/2023	1	Honaunau_1	17	L1	Carbonate	229	229	25
5/15/2023	1	Honaunau_1	17	K1	Porites compressa	35		35
5/15/2023	1	Honaunau_1	17	K1	Carbonate	177		142
5/15/2023	1	Honaunau_1	17	K1	Porites compressa	192		15
5/15/2023	1	Honaunau_1	17	K1	Carbonate	275		83
5/15/2023	1	Honaunau_1	17	K1	Pavona varians	281		6
5/15/2023	1	Honaunau_1	17	K1	Carbonate	315		34
5/15/2023	1	Honaunau_1	17	K1	Pavona varians	320	320	5
5/15/2023	1	Honaunau_1	17	L2	Carbonate	31		31
5/15/2023	1	Honaunau_1	17	L2	Porites compressa	42		11
5/15/2023	1	Honaunau_1	17	L2	Carbonate	170		128
5/15/2023	1	Honaunau_1	17	L2	Gardineroseris planulata	175		5
5/15/2023	1	Honaunau_1	17	L2	Carbonate	205		30
5/15/2023	1	Honaunau_1	17	L2	Porites lobata	243	243	38
5/15/2023	1	Honaunau_1	17	L3	Porites compressa	37		37
5/15/2023	1	Honaunau_1	17	L3	Carbonate	105		68
5/15/2023	1	Honaunau_1	17	L3	Porites compressa	120		15
5/15/2023	1	Honaunau_1	17	L3	Carbonate	180		60
5/15/2023	1	Honaunau_1	17	L3	Halimeda	187		7
5/15/2023	1	Honaunau_1	17	L3	Carbonate	230	230	43
5/15/2023	1	Honaunau_1	17	K2	Carbonate	53		53
5/15/2023	1	Honaunau_1	17	K2	Halimeda	57		4
5/15/2023	1	Honaunau_1	17	K2	Carbonate	104		47
5/15/2023	1	Honaunau_1	17	K2	Halimeda	106		2
5/15/2023	1	Honaunau_1	17	K2	Carbonate	265	265	159
5/15/2023	1	Honaunau_1	17	L4	Carbonate	31		31
5/15/2023	1	Honaunau_1	17	L4	Porites compressa	38		7
5/15/2023	1	Honaunau_1	17	L4	Carbonate	78		40
5/15/2023	1	Honaunau_1	17	L4	Porites lobata	83		5
5/15/2023	1	Honaunau_1	17	L4	Carbonate	141		58
5/15/2023	1	Honaunau_1	17	L4	Halimeda	143		2
5/15/2023	1	Honaunau_1	17	L4	Carbonate	152		9
5/15/2023	1	Honaunau_1	17	L4	Porites lobata	163		11
5/15/2023	1	Honaunau_1	17	L4	Carbonate	225		62
5/15/2023	1	Honaunau_1	17	L4	Sand	241	241	16
5/15/2023	1	Honaunau_1	17	L5	Porites lobata	22		22
5/15/2023	1	Honaunau_1	17	L5	Porites monticulosa	82		60
5/15/2023	1	Honaunau_1	17	L5	Porites compressa	93		11
5/15/2023	1	Honaunau_1	17	L5	Porites monticulosa	145		52
5/15/2023	1	Honaunau_1	17	L5	Carbonate	153		8
5/15/2023	1	Honaunau_1	17	L5	Porites lobata	163		10
5/15/2023	1	Honaunau_1	17	L5	Porites monticulosa	166		3
5/15/2023	1	Honaunau_1	17	L5	Carbonate	213		47
5/15/2023	1	Honaunau_1	17	L5	Porites monticulosa	225	225	12
5/15/2023	1	Honaunau_1	17	L6	Porites monticulosa	23		23
5/15/2023	1	Honaunau_1	17	L6	Porites compressa	29		6
5/15/2023	1	Honaunau_1	17	L6	Porites monticulosa	85		56
5/15/2023	1	Honaunau_1	17	L6	Porites compressa	91		6
5/15/2023	1	Honaunau_1	17	L6	Porites monticulosa	109		18
5/15/2023	1	Honaunau_1	17	L6	Porites compressa	112		3
5/15/2023	1	Honaunau_1	17	L6	Carbonate	135		23
5/15/2023	1	Honaunau_1	17	L6	Porites monticulosa	172		37
5/15/2023	1	Honaunau_1	17	L6	Carbonate	185		13
5/15/2023	1	Honaunau_1	17	L6	Porites compressa	203		18
5/15/2023	1	Honaunau_1	17	L6	Porites monticulosa	212		9
5/15/2023	1	Honaunau_1	17	L6	Porites compressa	242		30
5/15/2023	1	Honaunau_1	17	L6	Porites monticulosa	253	253	11
5/15/2023	1	Honaunau_1	17	K3	Porites compressa	12		12
5/15/2023	1	Honaunau_1	17	K3	Carbonate	24		12
5/15/2023	1	Honaunau_1	17	K3	Porites compressa	42		18
5/15/2023	1	Honaunau_1	17	K3	Carbonate	45		3
5/15/2023	1	Honaunau_1	17	K3	Porites compressa	67		22
5/15/2023	1	Honaunau_1	17	K3	Porites monticulosa	108		41
5/15/2023	1	Honaunau_1	17	K3	Carbonate	115		7
5/15/2023	1	Honaunau_1	17	K3	Porites monticulosa	124		9
5/15/2023	1	Honaunau_1	17	K3	Carbonate	137		13
5/15/2023	1	Honaunau_1	17	K3	Porites monticulosa	190		53
5/15/2023	1	Honaunau_1	17	K3	Porites compressa	194		4
5/15/2023	1	Honaunau_1	17	K3	Porites monticulosa	202		8
5/15/2023	1	Honaunau_1	17	K3	Porites compressa	207		5
5/15/2023	1	Honaunau_1	17	K3	Porites monticulosa	239	239	32
5/15/2023	1	Honaunau_1	17	L7	Carbonate	65		65
5/15/2023	1	Honaunau_1	17	L7	Halimeda	76		11
5/15/2023	1	Honaunau_1	17	L7	Carbonate	125		49
5/15/2023	1	Honaunau_1	17	L7	Porites lobata	139		14
5/15/2023	1	Honaunau_1	17	L7	Carbonate	142		3
5/15/2023	1	Honaunau_1	17	L7	Halimeda	183		41
5/15/2023	1	Honaunau_1	17	L7	Carbonate	218		35
5/15/2023	1	Honaunau_1	17	L7	Porites monticulosa	225		7
5/15/2023	1	Honaunau_1	17	L7	Carbonate	235		10
5/15/2023	1	Honaunau_1	17	L7	Porites compressa	242		7
5/15/2023	1	Honaunau_1	17	L7	Carbonate	273	273	31
5/15/2023	1	Honaunau_1	17	K4	Porites monticulosa	32		32
5/15/2023	1	Honaunau_1	17	K4	Carbonate	57		25
5/15/2023	1	Honaunau_1	17	K4	Porites monticulosa	81		24
5/15/2023	1	Honaunau_1	17	K4	Carbonate	89		8
5/15/2023	1	Honaunau_1	17	K4	Porites monticulosa	91		2
5/15/2023	1	Honaunau_1	17	K4	Carbonate	163		72
5/15/2023	1	Honaunau_1	17	K4	Pavona varians	173		10
5/15/2023	1	Honaunau_1	17	K4	Carbonate	179		6
5/15/2023	1	Honaunau_1	17	K4	Pavona varians	183		4
5/15/2023	1	Honaunau_1	17	K4	Carbonate	210		27
5/15/2023	1	Honaunau_1	17	K4	Porites compressa	215		5
5/15/2023	1	Honaunau_1	17	K4	Sand	282	282	67
5/15/2023	1	Honaunau_1	17	L8	Porites compressa	34		34
5/15/2023	1	Honaunau_1	17	L8	Carbonate	76		42
5/15/2023	1	Honaunau_1	17	L8	Porites compressa	82		6
5/15/2023	1	Honaunau_1	17	L8	Carbonate	91		9
5/15/2023	1	Honaunau_1	17	L8	Porites monticulosa	102		11
5/15/2023	1	Honaunau_1	17	L8	Carbonate	115		13
5/15/2023	1	Honaunau_1	17	L8	Porites monticulosa	125		10
5/15/2023	1	Honaunau_1	17	L8	Carbonate	137		12
5/15/2023	1	Honaunau_1	17	L8	Halimeda	152		15
5/15/2023	1	Honaunau_1	17	L8	Carbonate	165		13
5/15/2023	1	Honaunau_1	17	L8	Porites compressa	173		8
5/15/2023	1	Honaunau_1	17	L8	Carbonate	181		8
5/15/2023	1	Honaunau_1	17	L8	Porites monticulosa	195		14
5/15/2023	1	Honaunau_1	17	L8	Carbonate	205		10
5/15/2023	1	Honaunau_1	17	L8	Leptoseris foliosa	208		3
5/15/2023	1	Honaunau_1	17	L8	Carbonate	251		43
5/15/2023	1	Honaunau_1	17	L8	Porites monticulosa	274	274	23
5/15/2023	1	Honaunau_1	17	K5	Carbonate	107		107
5/15/2023	1	Honaunau_1	17	K5	Porites compressa	112		5
5/15/2023	1	Honaunau_1	17	K5	Porites compressa	121		9
5/15/2023	1	Honaunau_1	17	K5	Carbonate	149		28
5/15/2023	1	Honaunau_1	17	K5	Pocillopora meandrina	155		6
5/15/2023	1	Honaunau_1	17	K5	Carbonate	229		74
5/15/2023	1	Honaunau_1	17	K5	Halimeda	243	243	14
5/15/2023	1	Honaunau_1	17	L9	Carbonate	64		64
5/15/2023	1	Honaunau_1	17	L9	Halimeda	69		5
5/15/2023	1	Honaunau_1	17	L9	Carbonate	122		53
5/15/2023	1	Honaunau_1	17	L9	Porites lobata	124		2
5/15/2023	1	Honaunau_1	17	L9	Carbonate	139		15
5/15/2023	1	Honaunau_1	17	L9	Porites compressa	145		6
5/15/2023	1	Honaunau_1	17	L9	Carbonate	235	235	90
5/15/2023	1	Honaunau_1	17	K6	Porites compressa	9		9
5/15/2023	1	Honaunau_1	17	K6	Carbonate	55		46
5/15/2023	1	Honaunau_1	17	K6	Porites compressa	62		7
5/15/2023	1	Honaunau_1	17	K6	Carbonate	142		80
5/15/2023	1	Honaunau_1	17	K6	Porites compressa	152		10
5/15/2023	1	Honaunau_1	17	K6	Carbonate	185		33
5/15/2023	1	Honaunau_1	17	K6	Porites compressa	189		4
5/15/2023	1	Honaunau_1	17	K6	Carbonate	230		41
5/15/2023	1	Honaunau_1	17	K6	Montipora patula	235		5
5/15/2023	1	Honaunau_1	17	K6	Carbonate	245	245	10
5/15/2023	2	Honaunau_1	9	L1	Pavona varians	12		12
5/15/2023	2	Honaunau_1	9	L1	Carbonate	24		12
5/15/2023	2	Honaunau_1	9	L1	Pavona varians	46		22
5/15/2023	2	Honaunau_1	9	L1	Carbonate	82		36
5/15/2023	2	Honaunau_1	9	L1	Pavona varians	85		3
5/15/2023	2	Honaunau_1	9	L1	Carbonate	94		9
5/15/2023	2	Honaunau_1	9	L1	Porites compressa	107		13
5/15/2023	2	Honaunau_1	9	L1	Carbonate	135		28
5/15/2023	2	Honaunau_1	9	L1	Porites compressa	155		20
5/15/2023	2	Honaunau_1	9	L1	Carbonate	252		97
5/15/2023	2	Honaunau_1	9	L1	Pavona varians	260		8
5/15/2023	2	Honaunau_1	9	L1	Carbonate	273		13
5/15/2023	2	Honaunau_1	9	L1	Porites compressa	277		4
5/15/2023	2	Honaunau_1	9	L1	Carbonate	305	305	28
5/15/2023	2	Honaunau_1	9	K1	Carbonate	96		96
5/15/2023	2	Honaunau_1	9	K1	Porites compressa	134		38
5/15/2023	2	Honaunau_1	9	K1	Carbonate	166		32
5/15/2023	2	Honaunau_1	9	K1	Porites compressa	171		5
5/15/2023	2	Honaunau_1	9	K1	Carbonate	191		20
5/15/2023	2	Honaunau_1	9	K1	Porites compressa	199		8
5/15/2023	2	Honaunau_1	9	K1	Carbonate	203		4
5/15/2023	2	Honaunau_1	9	K1	Pavona varians	211		8
5/15/2023	2	Honaunau_1	9	K1	Carbonate	220		9
5/15/2023	2	Honaunau_1	9	K1	Pavona varians	225		5
5/15/2023	2	Honaunau_1	9	K1	Carbonate	230		5
5/15/2023	2	Honaunau_1	9	K1	Porites compressa	243	243	13
5/15/2023	2	Honaunau_1	9	L2	Porites compressa	46		46
5/15/2023	2	Honaunau_1	9	L2	Carbonate	54		8
5/15/2023	2	Honaunau_1	9	L2	Porites compressa	56		2
5/15/2023	2	Honaunau_1	9	L2	Carbonate	62		6
5/15/2023	2	Honaunau_1	9	L2	Porites compressa	111		49
5/15/2023	2	Honaunau_1	9	L2	Carbonate	119		8
5/15/2023	2	Honaunau_1	9	L2	Porites compressa	145		26
5/15/2023	2	Honaunau_1	9	L2	Carbonate	150		5
5/15/2023	2	Honaunau_1	9	L2	Porites compressa	167		17
5/15/2023	2	Honaunau_1	9	L2	Carbonate	172		5
5/15/2023	2	Honaunau_1	9	L2	Porites compressa	195		23
5/15/2023	2	Honaunau_1	9	L2	Carbonate	210		15
5/15/2023	2	Honaunau_1	9	L2	Porites compressa	215		5
5/15/2023	2	Honaunau_1	9	L2	Carbonate	222		7
5/15/2023	2	Honaunau_1	9	L2	Porites compressa	241		19
5/15/2023	2	Honaunau_1	9	L2	Carbonate	253	253	12
5/15/2023	2	Honaunau_1	9	L3	Porites compressa	3		3
5/15/2023	2	Honaunau_1	9	L3	Carbonate	19		16
5/15/2023	2	Honaunau_1	9	L3	Porites compressa	34		15
5/15/2023	2	Honaunau_1	9	L3	Pavona varians	39		5
5/15/2023	2	Honaunau_1	9	L3	Porites compressa	102		63
5/15/2023	2	Honaunau_1	9	L3	Carbonate	145		43
5/15/2023	2	Honaunau_1	9	L3	Porites compressa	172		27
5/15/2023	2	Honaunau_1	9	L3	Carbonate	180		8
5/15/2023	2	Honaunau_1	9	L3	Porites compressa	222		42
5/15/2023	2	Honaunau_1	9	L3	Carbonate	230		8
5/15/2023	2	Honaunau_1	9	L3	Porites compressa	247		17
5/15/2023	2	Honaunau_1	9	L3	Carbonate	256	256	9
5/15/2023	2	Honaunau_1	9	K2	Carbonate	56		56
5/15/2023	2	Honaunau_1	9	K2	Porites compressa	111		55
5/15/2023	2	Honaunau_1	9	K2	Carbonate	183		72
5/15/2023	2	Honaunau_1	9	K2	Porites compressa	185		2
5/15/2023	2	Honaunau_1	9	K2	Carbonate	215		30
5/15/2023	2	Honaunau_1	9	K2	Porites compressa	228		13
5/15/2023	2	Honaunau_1	9	K2	Carbonate	240		12
5/15/2023	2	Honaunau_1	9	K2	Porites compressa	245	245	5
5/15/2023	2	Honaunau_1	9	L4	Carbonate	39		39
5/15/2023	2	Honaunau_1	9	L4	Porites compressa	55		16
5/15/2023	2	Honaunau_1	9	L4	Carbonate	59		4
5/15/2023	2	Honaunau_1	9	L4	Porites compressa	112		53
5/15/2023	2	Honaunau_1	9	L4	Pavona varians	124		12
5/15/2023	2	Honaunau_1	9	L4	Porites compressa	135		11
5/15/2023	2	Honaunau_1	9	L4	Carbonate	210		75
5/15/2023	2	Honaunau_1	9	L4	Pavona varians	239		29
5/15/2023	2	Honaunau_1	9	L4	Carbonate	312	312	73
5/15/2023	2	Honaunau_1	9	L5	Porites compressa	16		16
5/15/2023	2	Honaunau_1	9	L5	Carbonate	79		63
5/15/2023	2	Honaunau_1	9	L5	Porites lobata	86		7
5/15/2023	2	Honaunau_1	9	L5	Carbonate	175		89
5/15/2023	2	Honaunau_1	9	L5	Porites compressa	184		9
5/15/2023	2	Honaunau_1	9	L5	Carbonate	251		67
5/15/2023	2	Honaunau_1	9	L5	Porites compressa	271		20
5/15/2023	2	Honaunau_1	9	L5	Carbonate	308	308	37
5/15/2023	2	Honaunau_1	9	K3	Porites compressa	22		22
5/15/2023	2	Honaunau_1	9	K3	Carbonate	39		17
5/15/2023	2	Honaunau_1	9	K3	Porites compressa	42		3
5/15/2023	2	Honaunau_1	9	K3	Carbonate	75		33
5/15/2023	2	Honaunau_1	9	K3	Pavona varians	85		10
5/15/2023	2	Honaunau_1	9	K3	Porites compressa	108		23
5/15/2023	2	Honaunau_1	9	K3	Carbonate	112		4
5/15/2023	2	Honaunau_1	9	K3	Porites compressa	120		8
5/15/2023	2	Honaunau_1	9	K3	Carbonate	135		15
5/15/2023	2	Honaunau_1	9	K3	Porites compressa	142		7
5/15/2023	2	Honaunau_1	9	K3	Carbonate	145		3
5/15/2023	2	Honaunau_1	9	K3	Porites compressa	197		52
5/15/2023	2	Honaunau_1	9	K3	Carbonate	241		44
5/15/2023	2	Honaunau_1	9	K3	Porites compressa	248		7
5/15/2023	2	Honaunau_1	9	K3	Carbonate	276		28
5/15/2023	2	Honaunau_1	9	K3	Porites compressa	291		15
5/15/2023	2	Honaunau_1	9	K3	Carbonate	302		11
5/15/2023	2	Honaunau_1	9	K3	Porites compressa	321	321	19
5/15/2023	2	Honaunau_1	9	L6	Carbonate	5		5
5/15/2023	2	Honaunau_1	9	L6	Porites compressa	15		10
5/15/2023	2	Honaunau_1	9	L6	Carbonate	22		7
5/15/2023	2	Honaunau_1	9	L6	Porites compressa	47		25
5/15/2023	2	Honaunau_1	9	L6	Carbonate	61		14
5/15/2023	2	Honaunau_1	9	L6	Porites compressa	64		3
5/15/2023	2	Honaunau_1	9	L6	Carbonate	75		11
5/15/2023	2	Honaunau_1	9	L6	Coralline algae	92		17
5/15/2023	2	Honaunau_1	9	L6	Porites compressa	112		20
5/15/2023	2	Honaunau_1	9	L6	Carbonate	192		80
5/15/2023	2	Honaunau_1	9	L6	Porites compressa	204		12
5/15/2023	2	Honaunau_1	9	L6	Pavona varians	229		25
5/15/2023	2	Honaunau_1	9	L6	Porites compressa	261	261	32
5/15/2023	2	Honaunau_1	9	K4	Porites compressa	57		57
5/15/2023	2	Honaunau_1	9	K4	Carbonate	104		47
5/15/2023	2	Honaunau_1	9	K4	Porites compressa	109		5
5/15/2023	2	Honaunau_1	9	K4	Carbonate	162		53
5/15/2023	2	Honaunau_1	9	K4	Porites compressa	197		35
5/15/2023	2	Honaunau_1	9	K4	Pavona varians	211		14
5/15/2023	2	Honaunau_1	9	K4	Carbonate	232		21
5/15/2023	2	Honaunau_1	9	K4	Porites compressa	235		3
5/15/2023	2	Honaunau_1	9	K4	Carbonate	237	237	2
5/15/2023	2	Honaunau_1	9	L7	Carbonate	23		23
5/15/2023	2	Honaunau_1	9	L7	Porites compressa	33		10
5/15/2023	2	Honaunau_1	9	L7	Carbonate	52		19
5/15/2023	2	Honaunau_1	9	L7	Porites compressa	55		3
5/15/2023	2	Honaunau_1	9	L7	Carbonate	74		19
5/15/2023	2	Honaunau_1	9	L7	Porites compressa	92		18
5/15/2023	2	Honaunau_1	9	L7	Carbonate	95		3
5/15/2023	2	Honaunau_1	9	L7	Porites compressa	105		10
5/15/2023	2	Honaunau_1	9	L7	Carbonate	115		10
5/15/2023	2	Honaunau_1	9	L7	Porites compressa	132		17
5/15/2023	2	Honaunau_1	9	L7	Pavona varians	136		4
5/15/2023	2	Honaunau_1	9	L7	Carbonate	140		4
5/15/2023	2	Honaunau_1	9	L7	Porites compressa	142		2
5/15/2023	2	Honaunau_1	9	L7	Carbonate	154		12
5/15/2023	2	Honaunau_1	9	L7	Porites compressa	173		19
5/15/2023	2	Honaunau_1	9	L7	Carbonate	191		18
5/15/2023	2	Honaunau_1	9	L7	Porites compressa	198		7
5/15/2023	2	Honaunau_1	9	L7	Carbonate	202		4
5/15/2023	2	Honaunau_1	9	L7	Pavona varians	212		10
5/15/2023	2	Honaunau_1	9	L7	Carbonate	222		10
5/15/2023	2	Honaunau_1	9	L7	Pavona varians	228		6
5/15/2023	2	Honaunau_1	9	L7	Carbonate	235		7
5/15/2023	2	Honaunau_1	9	L7	Porites compressa	291	291	56
5/15/2023	2	Honaunau_1	9	K5	Carbonate	54		54
5/15/2023	2	Honaunau_1	9	K5	Porites compressa	69		15
5/15/2023	2	Honaunau_1	9	K5	Carbonate	109		40
5/15/2023	2	Honaunau_1	9	K5	Porites compressa	112		3
5/15/2023	2	Honaunau_1	9	K5	Carbonate	117		5
5/15/2023	2	Honaunau_1	9	K5	Porites compressa	125		8
5/15/2023	2	Honaunau_1	9	K5	Carbonate	135		10
5/15/2023	2	Honaunau_1	9	K5	Porites compressa	161		26
5/15/2023	2	Honaunau_1	9	K5	Carbonate	195		34
5/15/2023	2	Honaunau_1	9	K5	Porites compressa	232		37
5/15/2023	2	Honaunau_1	9	K5	Carbonate	253		21
5/15/2023	2	Honaunau_1	9	K5	Pavona varians	257		4
5/15/2023	2	Honaunau_1	9	K5	Porites compressa	280		23
5/15/2023	2	Honaunau_1	9	K5	Carbonate	285		5
5/15/2023	2	Honaunau_1	9	K5	Porites compressa	294	294	9
5/15/2023	2	Honaunau_1	9	L8	Carbonate	45		45
5/15/2023	2	Honaunau_1	9	L8	Pavona varians	62		17
5/15/2023	2	Honaunau_1	9	L8	Carbonate	111		49
5/15/2023	2	Honaunau_1	9	L8	Porites compressa	125		14
5/15/2023	2	Honaunau_1	9	L8	Carbonate	145		20
5/15/2023	2	Honaunau_1	9	L8	Porites compressa	164		19
5/15/2023	2	Honaunau_1	9	L8	Carbonate	175		11
5/15/2023	2	Honaunau_1	9	L8	Porites compressa	185		10
5/15/2023	2	Honaunau_1	9	L8	Carbonate	189		4
5/15/2023	2	Honaunau_1	9	L8	Porites compressa	211		22
5/15/2023	2	Honaunau_1	9	L8	Carbonate	215		4
5/15/2023	2	Honaunau_1	9	L8	Porites compressa	232	232	17
5/15/2023	2	Honaunau_1	9	K6	Carbonate	7		7
5/15/2023	2	Honaunau_1	9	K6	Porites compressa	8		1
5/15/2023	2	Honaunau_1	9	K6	Carbonate	52		44
5/15/2023	2	Honaunau_1	9	K6	Porites compressa	53		1
5/15/2023	2	Honaunau_1	9	K6	Carbonate	224	224	171
5/15/2023	2	Honaunau_1	9	L9	Carbonate	52		52
5/15/2023	2	Honaunau_1	9	L9	Porites compressa	54		2
5/15/2023	2	Honaunau_1	9	L9	Carbonate	65		11
5/15/2023	2	Honaunau_1	9	L9	Porites compressa	69		4
5/15/2023	2	Honaunau_1	9	L9	Carbonate	92		23
5/15/2023	2	Honaunau_1	9	L9	Porites compressa	97		5
5/15/2023	2	Honaunau_1	9	L9	Carbonate	258		161
5/15/2023	2	Honaunau_1	9	L9	Pavona varians	262		4
5/15/2023	2	Honaunau_1	9	L9	Carbonate	273	273	11
5/16/2023	1	Honaunau_2	9	L1	Porites compressa	15		15
5/16/2023	1	Honaunau_2	9	L1	Carbonate	42		27
5/16/2023	1	Honaunau_2	9	L1	Pocillopora meandrina	44		2
5/16/2023	1	Honaunau_2	9	L1	Carbonate	203		159
5/16/2023	1	Honaunau_2	9	L1	Pavona varians	206		3
5/16/2023	1	Honaunau_2	9	L1	Carbonate	225	225	19
5/16/2023	1	Honaunau_2	9	K1	Carbonate	45		45
5/16/2023	1	Honaunau_2	9	K1	Porites compressa	64		19
5/16/2023	1	Honaunau_2	9	K1	Carbonate	119		55
5/16/2023	1	Honaunau_2	9	K1	Porites compressa	132		13
5/16/2023	1	Honaunau_2	9	K1	Carbonate	181		49
5/16/2023	1	Honaunau_2	9	K1	Porites lobata	190		9
5/16/2023	1	Honaunau_2	9	K1	Carbonate	193		3
5/16/2023	1	Honaunau_2	9	K1	Porites lobata	215		22
5/16/2023	1	Honaunau_2	9	K1	Carbonate	245	245	30
5/16/2023	1	Honaunau_2	9	L2	Carbonate	14		14
5/16/2023	1	Honaunau_2	9	L2	Porites compressa	26		12
5/16/2023	1	Honaunau_2	9	L2	Carbonate	75		49
5/16/2023	1	Honaunau_2	9	L2	Pavona varians	83		8
5/16/2023	1	Honaunau_2	9	L2	Carbonate	89		6
5/16/2023	1	Honaunau_2	9	L2	Porites compressa	95		6
5/16/2023	1	Honaunau_2	9	L2	Carbonate	100		5
5/16/2023	1	Honaunau_2	9	L2	Porites compressa	117		17
5/16/2023	1	Honaunau_2	9	L2	Carbonate	205		88
5/16/2023	1	Honaunau_2	9	L2	Porites compressa	216		11
5/16/2023	1	Honaunau_2	9	L2	Carbonate	219		3
5/16/2023	1	Honaunau_2	9	L2	Porites compressa	222		3
5/16/2023	1	Honaunau_2	9	L2	Pavona varians	229		7
5/16/2023	1	Honaunau_2	9	L2	Carbonate	275	275	46
5/16/2023	1	Honaunau_2	9	K2	Carbonate	54		54
5/16/2023	1	Honaunau_2	9	K2	Porites compressa	63		9
5/16/2023	1	Honaunau_2	9	K2	Carbonate	75		12
5/16/2023	1	Honaunau_2	9	K2	Porites compressa	79		4
5/16/2023	1	Honaunau_2	9	K2	Pavona varians	83		4
5/16/2023	1	Honaunau_2	9	K2	Carbonate	89		6
5/16/2023	1	Honaunau_2	9	K2	Pavona varians	104		15
5/16/2023	1	Honaunau_2	9	K2	Porites compressa	119		15
5/16/2023	1	Honaunau_2	9	K2	Carbonate	141		22
5/16/2023	1	Honaunau_2	9	K2	Porites compressa	183		42
5/16/2023	1	Honaunau_2	9	K2	Carbonate	192		9
5/16/2023	1	Honaunau_2	9	K2	Porites compressa	205		13
5/16/2023	1	Honaunau_2	9	K2	Carbonate	212		7
5/16/2023	1	Honaunau_2	9	K2	Porites compressa	225		13
5/16/2023	1	Honaunau_2	9	K2	Carbonate	241		16
5/16/2023	1	Honaunau_2	9	K2	Pavona varians	249		8
5/16/2023	1	Honaunau_2	9	K2	Carbonate	254		5
5/16/2023	1	Honaunau_2	9	K2	Pavona varians	260	260	6
5/16/2023	1	Honaunau_2	9	L3	Rubble	225	225	225
5/16/2023	1	Honaunau_2	9	K3	Carbonate	12		12
5/16/2023	1	Honaunau_2	9	K3	Pavona varians	31		19
5/16/2023	1	Honaunau_2	9	K3	Carbonate	35		4
5/16/2023	1	Honaunau_2	9	K3	Pavona varians	42		7
5/16/2023	1	Honaunau_2	9	K3	Rubble	103		61
5/16/2023	1	Honaunau_2	9	K3	Porites compressa	107		4
5/16/2023	1	Honaunau_2	9	K3	Rubble	226		119
5/16/2023	1	Honaunau_2	9	K3	Porites compressa	230	230	4
5/16/2023	1	Honaunau_2	9	L4	Carbonate	89		89
5/16/2023	1	Honaunau_2	9	L4	Pavona varians	92		3
5/16/2023	1	Honaunau_2	9	L4	Carbonate	220		128
5/16/2023	1	Honaunau_2	9	L4	Pavona varians	224		4
5/16/2023	1	Honaunau_2	9	L4	Carbonate	260		36
5/16/2023	1	Honaunau_2	9	L4	Pavona varians	275		15
5/16/2023	1	Honaunau_2	9	L4	Carbonate	285		10
5/16/2023	1	Honaunau_2	9	L4	Porites compressa	296	296	11
5/16/2023	1	Honaunau_2	9	K4	Porites compressa	4		4
5/16/2023	1	Honaunau_2	9	K4	Carbonate	21		17
5/16/2023	1	Honaunau_2	9	K4	Porites compressa	29		8
5/16/2023	1	Honaunau_2	9	K4	Carbonate	32		3
5/16/2023	1	Honaunau_2	9	K4	Porites compressa	64		32
5/16/2023	1	Honaunau_2	9	K4	Carbonate	68		4
5/16/2023	1	Honaunau_2	9	K4	Porites compressa	79		11
5/16/2023	1	Honaunau_2	9	K4	Carbonate	91		12
5/16/2023	1	Honaunau_2	9	K4	Pavona varians	94		3
5/16/2023	1	Honaunau_2	9	K4	Carbonate	103		9
5/16/2023	1	Honaunau_2	9	K4	Pavona varians	115		12
5/16/2023	1	Honaunau_2	9	K4	Carbonate	129		14
5/16/2023	1	Honaunau_2	9	K4	Porites compressa	138		9
5/16/2023	1	Honaunau_2	9	K4	Carbonate	142		4
5/16/2023	1	Honaunau_2	9	K4	Porites compressa	155		13
5/16/2023	1	Honaunau_2	9	K4	Pavona varians	166		11
5/16/2023	1	Honaunau_2	9	K4	Carbonate	184		18
5/16/2023	1	Honaunau_2	9	K4	Pavona varians	192		8
5/16/2023	1	Honaunau_2	9	K4	Porites compressa	218	218	26
5/16/2023	1	Honaunau_2	9	L5	Pavona varians	3		3
5/16/2023	1	Honaunau_2	9	L5	Carbonate	22		19
5/16/2023	1	Honaunau_2	9	L5	Porites compressa	71		49
5/16/2023	1	Honaunau_2	9	L5	Pavona varians	79		8
5/16/2023	1	Honaunau_2	9	L5	Carbonate	108		29
5/16/2023	1	Honaunau_2	9	L5	Porites compressa	121		13
5/16/2023	1	Honaunau_2	9	L5	Carbonate	142		21
5/16/2023	1	Honaunau_2	9	L5	Porites lobata	145		3
5/16/2023	1	Honaunau_2	9	L5	Carbonate	210		65
5/16/2023	1	Honaunau_2	9	L5	Porites lobata	215		5
5/16/2023	1	Honaunau_2	9	L5	Carbonate	241		26
5/16/2023	1	Honaunau_2	9	L5	Porites lobata	245		4
5/16/2023	1	Honaunau_2	9	L5	Carbonate	253		8
5/16/2023	1	Honaunau_2	9	L5	Porites lobata	275		22
5/16/2023	1	Honaunau_2	9	L5	Carbonate	335		60
5/16/2023	1	Honaunau_2	9	L5	Porites lobata	362	362	27
5/16/2023	1	Honaunau_2	9	K5	Carbonate	29		29
5/16/2023	1	Honaunau_2	9	K5	Porites compressa	39		10
5/16/2023	1	Honaunau_2	9	K5	Carbonate	52		13
5/16/2023	1	Honaunau_2	9	K5	Porites compressa	61		9
5/16/2023	1	Honaunau_2	9	K5	Carbonate	64		3
5/16/2023	1	Honaunau_2	9	K5	Porites compressa	73		9
5/16/2023	1	Honaunau_2	9	K5	Carbonate	86		13
5/16/2023	1	Honaunau_2	9	K5	Porites lobata	105		19
5/16/2023	1	Honaunau_2	9	K5	Carbonate	115		10
5/16/2023	1	Honaunau_2	9	K5	Porites compressa	117		2
5/16/2023	1	Honaunau_2	9	K5	Carbonate	135		18
5/16/2023	1	Honaunau_2	9	K5	Porites compressa	142		7
5/16/2023	1	Honaunau_2	9	K5	Carbonate	175		33
5/16/2023	1	Honaunau_2	9	K5	Porites compressa	182		7
5/16/2023	1	Honaunau_2	9	K5	Rubble	192		10
5/16/2023	1	Honaunau_2	9	K5	Porites compressa	197		5
5/16/2023	1	Honaunau_2	9	K5	Pavona varians	205		8
5/16/2023	1	Honaunau_2	9	K5	Carbonate	219		14
5/16/2023	1	Honaunau_2	9	K5	Pavona varians	223		4
5/16/2023	1	Honaunau_2	9	K5	Carbonate	235		12
5/16/2023	1	Honaunau_2	9	K5	Porites compressa	239	239	4
5/16/2023	1	Honaunau_2	9	L6	Carbonate	14		14
5/16/2023	1	Honaunau_2	9	L6	Porites compressa	22		8
5/16/2023	1	Honaunau_2	9	L6	Carbonate	26		4
5/16/2023	1	Honaunau_2	9	L6	Porites compressa	42		16
5/16/2023	1	Honaunau_2	9	L6	Carbonate	51		9
5/16/2023	1	Honaunau_2	9	L6	Pavona varians	63		12
5/16/2023	1	Honaunau_2	9	L6	Carbonate	82		19
5/16/2023	1	Honaunau_2	9	L6	Porites compressa	89		7
5/16/2023	1	Honaunau_2	9	L6	Carbonate	110		21
5/16/2023	1	Honaunau_2	9	L6	Porites compressa	115		5
5/16/2023	1	Honaunau_2	9	L6	Coralline algae	122		7
5/16/2023	1	Honaunau_2	9	L6	Carbonate	125		3
5/16/2023	1	Honaunau_2	9	L6	Porites compressa	134		9
5/16/2023	1	Honaunau_2	9	L6	Carbonate	137		3
5/16/2023	1	Honaunau_2	9	L6	Porites compressa	155		18
5/16/2023	1	Honaunau_2	9	L6	Carbonate	163		8
5/16/2023	1	Honaunau_2	9	L6	Pavona varians	182		19
5/16/2023	1	Honaunau_2	9	L6	Carbonate	190		8
5/16/2023	1	Honaunau_2	9	L6	Coralline algae	205		15
5/16/2023	1	Honaunau_2	9	L6	Carbonate	235		30
5/16/2023	1	Honaunau_2	9	L6	Porites compressa	239	239	4
5/16/2023	1	Honaunau_2	9	K6	Carbonate	35		35
5/16/2023	1	Honaunau_2	9	K6	Porites compressa	42		7
5/16/2023	1	Honaunau_2	9	K6	Coralline algae	49		7
5/16/2023	1	Honaunau_2	9	K6	Porites compressa	57		8
5/16/2023	1	Honaunau_2	9	K6	Carbonate	62		5
5/16/2023	1	Honaunau_2	9	K6	Porites compressa	64		2
5/16/2023	1	Honaunau_2	9	K6	Coralline algae	81		17
5/16/2023	1	Honaunau_2	9	K6	Carbonate	115		34
5/16/2023	1	Honaunau_2	9	K6	Porites compressa	118		3
5/16/2023	1	Honaunau_2	9	K6	Coralline algae	131		13
5/16/2023	1	Honaunau_2	9	K6	Pavona varians	135		4
5/16/2023	1	Honaunau_2	9	K6	Carbonate	155		20
5/16/2023	1	Honaunau_2	9	K6	Porites compressa	162		7
5/16/2023	1	Honaunau_2	9	K6	Pavona varians	169		7
5/16/2023	1	Honaunau_2	9	K6	Carbonate	183		14
5/16/2023	1	Honaunau_2	9	K6	Porites compressa	205		22
5/16/2023	1	Honaunau_2	9	K6	Carbonate	220		15
5/16/2023	1	Honaunau_2	9	K6	Porites compressa	231		11
5/16/2023	1	Honaunau_2	9	K6	Carbonate	243		12
5/16/2023	1	Honaunau_2	9	K6	Pavona varians	248		5
5/16/2023	1	Honaunau_2	9	K6	Porites compressa	265	265	17
5/16/2023	1	Honaunau_2	9	L7	Carbonate	29		29
5/16/2023	1	Honaunau_2	9	L7	Pavona varians	30		1
5/16/2023	1	Honaunau_2	9	L7	Carbonate	39		9
5/16/2023	1	Honaunau_2	9	L7	Pavona varians	42		3
5/16/2023	1	Honaunau_2	9	L7	Carbonate	59		17
5/16/2023	1	Honaunau_2	9	L7	Porites compressa	65		6
5/16/2023	1	Honaunau_2	9	L7	Carbonate	82		17
5/16/2023	1	Honaunau_2	9	L7	Porites compressa	85		3
5/16/2023	1	Honaunau_2	9	L7	Carbonate	103		18
5/16/2023	1	Honaunau_2	9	L7	Pavona varians	119		16
5/16/2023	1	Honaunau_2	9	L7	Carbonate	135		16
5/16/2023	1	Honaunau_2	9	L7	Porites compressa	142		7
5/16/2023	1	Honaunau_2	9	L7	Carbonate	159		17
5/16/2023	1	Honaunau_2	9	L7	Porites compressa	163		4
5/16/2023	1	Honaunau_2	9	L7	Carbonate	175		12
5/16/2023	1	Honaunau_2	9	L7	Pavona varians	184		9
5/16/2023	1	Honaunau_2	9	L7	Carbonate	198		14
5/16/2023	1	Honaunau_2	9	L7	Porites compressa	212		14
5/16/2023	1	Honaunau_2	9	L7	Carbonate	219		7
5/16/2023	1	Honaunau_2	9	L7	Pavona varians	235		16
5/16/2023	1	Honaunau_2	9	L7	Carbonate	246		11
5/16/2023	1	Honaunau_2	9	L7	Porites compressa	267	267	21
5/16/2023	1	Honaunau_2	9	K7	Rubble	58		58
5/16/2023	1	Honaunau_2	9	K7	Pavona varians	62		4
5/16/2023	1	Honaunau_2	9	K7	Porites compressa	67		5
5/16/2023	1	Honaunau_2	9	K7	Carbonate	93		26
5/16/2023	1	Honaunau_2	9	K7	Pavona varians	97		4
5/16/2023	1	Honaunau_2	9	K7	Porites compressa	114		17
5/16/2023	1	Honaunau_2	9	K7	Carbonate	131		17
5/16/2023	1	Honaunau_2	9	K7	Porites compressa	142		11
5/16/2023	1	Honaunau_2	9	K7	Carbonate	162		20
5/16/2023	1	Honaunau_2	9	K7	Acanthaster planci	175		13
5/16/2023	1	Honaunau_2	9	K7	Pavona varians	193		18
5/16/2023	1	Honaunau_2	9	K7	Carbonate	224		31
5/16/2023	1	Honaunau_2	9	K7	Porites compressa	227		3
5/16/2023	1	Honaunau_2	9	K7	Carbonate	235		8
5/16/2023	1	Honaunau_2	9	K7	Porites compressa	245	245	10
5/16/2023	1	Honaunau_2	9	L8	Carbonate	29		29
5/16/2023	1	Honaunau_2	9	L8	Pavona varians	34		5
5/16/2023	1	Honaunau_2	9	L8	Carbonate	65		31
5/16/2023	1	Honaunau_2	9	L8	Pavona varians	69		4
5/16/2023	1	Honaunau_2	9	L8	Carbonate	85		16
5/16/2023	1	Honaunau_2	9	L8	Porites compressa	95		10
5/16/2023	1	Honaunau_2	9	L8	Carbonate	103		8
5/16/2023	1	Honaunau_2	9	L8	Porites compressa	111		8
5/16/2023	1	Honaunau_2	9	L8	Carbonate	135		24
5/16/2023	1	Honaunau_2	9	L8	Pavona varians	151		16
5/16/2023	1	Honaunau_2	9	L8	Porites compressa	162		11
5/16/2023	1	Honaunau_2	9	L8	Carbonate	168		6
5/16/2023	1	Honaunau_2	9	L8	Porites compressa	175		7
5/16/2023	1	Honaunau_2	9	L8	Carbonate	182		7
5/16/2023	1	Honaunau_2	9	L8	Pavona varians	191		9
5/16/2023	1	Honaunau_2	9	L8	Porites compressa	208		17
5/16/2023	1	Honaunau_2	9	L8	Carbonate	219		11
5/16/2023	1	Honaunau_2	9	L8	Porites compressa	225		6
5/16/2023	1	Honaunau_2	9	L8	Pavona varians	235		10
5/16/2023	1	Honaunau_2	9	L8	Carbonate	237		2
5/16/2023	1	Honaunau_2	9	L8	Pavona varians	242		5
5/16/2023	1	Honaunau_2	9	L8	Porites compressa	253		11
5/16/2023	1	Honaunau_2	9	L8	Carbonate	269		16
5/16/2023	1	Honaunau_2	9	L8	Porites compressa	284		15
5/16/2023	1	Honaunau_2	9	L8	Carbonate	289	289	5
5/16/2023	2	Honaunau_2	6	L1	Carbonate	25		25
5/16/2023	2	Honaunau_2	6	L1	Porites lobata	32		7
5/16/2023	2	Honaunau_2	6	L1	Carbonate	35		3
5/16/2023	2	Honaunau_2	6	L1	Porites lobata	74		39
5/16/2023	2	Honaunau_2	6	L1	Carbonate	219		145
5/16/2023	2	Honaunau_2	6	L1	Porites lobata	242		23
5/16/2023	2	Honaunau_2	6	L1	Carbonate	248		6
5/16/2023	2	Honaunau_2	6	L1	Porites lobata	266	266	18
5/16/2023	2	Honaunau_2	6	K1	Porites lobata	44		44
5/16/2023	2	Honaunau_2	6	K1	Carbonate	47		3
5/16/2023	2	Honaunau_2	6	K1	Porites lobata	65		18
5/16/2023	2	Honaunau_2	6	K1	Carbonate	69		4
5/16/2023	2	Honaunau_2	6	K1	Porites lobata	92		23
5/16/2023	2	Honaunau_2	6	K1	Carbonate	95		3
5/16/2023	2	Honaunau_2	6	K1	Porites lobata	116		21
5/16/2023	2	Honaunau_2	6	K1	Carbonate	119		3
5/16/2023	2	Honaunau_2	6	K1	Porites lobata	125		6
5/16/2023	2	Honaunau_2	6	K1	Carbonate	253		128
5/16/2023	2	Honaunau_2	6	K1	Porites lobata	256		3
5/16/2023	2	Honaunau_2	6	K1	Carbonate	259		3
5/16/2023	2	Honaunau_2	6	K1	Porites lobata	265		6
5/16/2023	2	Honaunau_2	6	K1	Carbonate	295	295	30
5/16/2023	2	Honaunau_2	6	L2	Carbonate	29		29
5/16/2023	2	Honaunau_2	6	L2	Porites lobata	62		33
5/16/2023	2	Honaunau_2	6	L2	Carbonate	74		12
5/16/2023	2	Honaunau_2	6	L2	Porites lobata	81		7
5/16/2023	2	Honaunau_2	6	L2	Carbonate	102		21
5/16/2023	2	Honaunau_2	6	L2	Porites lobata	170		68
5/16/2023	2	Honaunau_2	6	L2	Carbonate	186		16
5/16/2023	2	Honaunau_2	6	L2	Porites lobata	215		29
5/16/2023	2	Honaunau_2	6	L2	Carbonate	220		5
5/16/2023	2	Honaunau_2	6	L2	Porites lobata	235		15
5/16/2023	2	Honaunau_2	6	L2	Carbonate	244		9
5/16/2023	2	Honaunau_2	6	L2	Porites lobata	250		6
5/16/2023	2	Honaunau_2	6	L2	Carbonate	272	272	22
5/16/2023	2	Honaunau_2	6	L3	Carbonate	22		22
5/16/2023	2	Honaunau_2	6	L3	Pavona varians	26		4
5/16/2023	2	Honaunau_2	6	L3	Carbonate	187		161
5/16/2023	2	Honaunau_2	6	L3	Porites lobata	194		7
5/16/2023	2	Honaunau_2	6	L3	Carbonate	263		69
5/16/2023	2	Honaunau_2	6	L3	Porites lobata	300	300	37
5/16/2023	2	Honaunau_2	6	K2	Carbonate	81		81
5/16/2023	2	Honaunau_2	6	K2	Montipora patula	82		1
5/16/2023	2	Honaunau_2	6	K2	Carbonate	225	225	143
5/16/2023	2	Honaunau_2	6	L4	Carbonate	16		16
5/16/2023	2	Honaunau_2	6	L4	Porites lobata	22		6
5/16/2023	2	Honaunau_2	6	L4	Carbonate	119		97
5/16/2023	2	Honaunau_2	6	L4	Porites compressa	122		3
5/16/2023	2	Honaunau_2	6	L4	Carbonate	145		23
5/16/2023	2	Honaunau_2	6	L4	Rubble	210		65
5/16/2023	2	Honaunau_2	6	L4	Carbonate	235	235	25
5/16/2023	2	Honaunau_2	6	K3	Carbonate	205		205
5/16/2023	2	Honaunau_2	6	K3	Porites lobata	219		14
5/16/2023	2	Honaunau_2	6	K3	Carbonate	268	268	49
5/16/2023	2	Honaunau_2	6	L5	Carbonate	124		124
5/16/2023	2	Honaunau_2	6	L5	Porites lobata	140		16
5/16/2023	2	Honaunau_2	6	L5	Carbonate	155		15
5/16/2023	2	Honaunau_2	6	L5	Porites lobata	169		14
5/16/2023	2	Honaunau_2	6	L5	Carbonate	310	310	141
5/16/2023	2	Honaunau_2	6	K4	Carbonate	76		76
5/16/2023	2	Honaunau_2	6	K4	Porites lobata	80		4
5/16/2023	2	Honaunau_2	6	K4	Carbonate	88		8
5/16/2023	2	Honaunau_2	6	K4	Porites lobata	99		11
5/16/2023	2	Honaunau_2	6	K4	Carbonate	193		94
5/16/2023	2	Honaunau_2	6	K4	Carbonate	204		11
5/16/2023	2	Honaunau_2	6	K4	Porites lobata	227		23
5/16/2023	2	Honaunau_2	6	K4	Carbonate	252		25
5/16/2023	2	Honaunau_2	6	K4	Porites lobata	314		62
5/16/2023	2	Honaunau_2	6	K4	Carbonate	318	318	4
5/16/2023	2	Honaunau_2	6	L6	Carbonate	41		41
5/16/2023	2	Honaunau_2	6	L6	Porites lobata	45		4
5/16/2023	2	Honaunau_2	6	L6	Carbonate	52		7
5/16/2023	2	Honaunau_2	6	L6	Porites lobata	58		6
5/16/2023	2	Honaunau_2	6	L6	Carbonate	67		9
5/16/2023	2	Honaunau_2	6	L6	Porites lobata	72		5
5/16/2023	2	Honaunau_2	6	L6	Carbonate	201		129
5/16/2023	2	Honaunau_2	6	L6	Porites lobata	205		4
5/16/2023	2	Honaunau_2	6	L6	Carbonate	210		5
5/16/2023	2	Honaunau_2	6	L6	Porites lobata	225		15
5/16/2023	2	Honaunau_2	6	L6	Carbonate	228		3
5/16/2023	2	Honaunau_2	6	L6	Porites lobata	265	265	37
5/16/2023	2	Honaunau_2	6	K5	Carbonate	15		15
5/16/2023	2	Honaunau_2	6	K5	Pavona varians	18		3
5/16/2023	2	Honaunau_2	6	K5	Carbonate	175		157
5/16/2023	2	Honaunau_2	6	K5	Porites lobata	182		7
5/16/2023	2	Honaunau_2	6	K5	Carbonate	192		10
5/16/2023	2	Honaunau_2	6	K5	Porites lobata	195		3
5/16/2023	2	Honaunau_2	6	K5	Carbonate	199		4
5/16/2023	2	Honaunau_2	6	K5	Porites lobata	205		6
5/16/2023	2	Honaunau_2	6	K5	Carbonate	226		21
5/16/2023	2	Honaunau_2	6	K5	Porites lobata	241	241	15
5/16/2023	2	Honaunau_2	6	L7	Porites lobata	116		116
5/16/2023	2	Honaunau_2	6	L7	Carbonate	173		57
5/16/2023	2	Honaunau_2	6	L7	Porites lobata	188		15
5/16/2023	2	Honaunau_2	6	L7	Carbonate	201		13
5/16/2023	2	Honaunau_2	6	L7	Porites lobata	212		11
5/16/2023	2	Honaunau_2	6	L7	Carbonate	239		27
5/16/2023	2	Honaunau_2	6	L7	Pocillopora meandrina	242		3
5/16/2023	2	Honaunau_2	6	L7	Carbonate	245	245	3
5/16/2023	2	Honaunau_2	6	L8	Carbonate	31		31
5/16/2023	2	Honaunau_2	6	L8	Porites lobata	34		3
5/16/2023	2	Honaunau_2	6	L8	Carbonate	41		7
5/16/2023	2	Honaunau_2	6	L8	Pavona varians	42		1
5/16/2023	2	Honaunau_2	6	L8	Carbonate	255		213
5/16/2023	2	Honaunau_2	6	L8	Pavona varians	263	263	8
5/16/2023	2	Honaunau_2	6	K6	Carbonate	248		248
5/16/2023	2	Honaunau_2	6	K6	Porites lobata	272	272	24
5/16/2023	2	Honaunau_2	6	L9	Carbonate	31		31
5/16/2023	2	Honaunau_2	6	L9	Porites lobata	42		11
5/16/2023	2	Honaunau_2	6	L9	Carbonate	55		13
5/16/2023	2	Honaunau_2	6	L9	Porites lobata	63		8
5/16/2023	2	Honaunau_2	6	L9	Carbonate	64		1
5/16/2023	2	Honaunau_2	6	L9	Porites lobata	67		3
5/16/2023	2	Honaunau_2	6	L9	Carbonate	76		9
5/16/2023	2	Honaunau_2	6	L9	Porites lobata	94		18
5/16/2023	2	Honaunau_2	6	L9	Carbonate	102		8
5/16/2023	2	Honaunau_2	6	L9	Porites lobata	107		5
5/16/2023	2	Honaunau_2	6	L9	Carbonate	109		2
5/16/2023	2	Honaunau_2	6	L9	Porites lobata	129		20
5/16/2023	2	Honaunau_2	6	L9	Carbonate	131		2
5/16/2023	2	Honaunau_2	6	L9	Porites lobata	143		12
5/16/2023	2	Honaunau_2	6	L9	Carbonate	146		3
5/16/2023	2	Honaunau_2	6	L9	Porites lobata	147		1
5/16/2023	2	Honaunau_2	6	L9	Carbonate	152		5
5/16/2023	2	Honaunau_2	6	L9	Porites lobata	159		7
5/16/2023	2	Honaunau_2	6	L9	Carbonate	168		9
5/16/2023	2	Honaunau_2	6	L9	Porites lobata	221		53
5/16/2023	2	Honaunau_2	6	L9	Carbonate	275		54
5/16/2023	2	Honaunau_2	6	L9	Porites lobata	279	279	4
5/19/2023	1	Honaunau_2	17	L1	Rubble	96		96
5/19/2023	1	Honaunau_2	17	L1	Porites compressa	110		14
5/19/2023	1	Honaunau_2	17	L1	Carbonate	131		21
5/19/2023	1	Honaunau_2	17	L1	Porites compressa	134		3
5/19/2023	1	Honaunau_2	17	L1	Carbonate	172		38
5/19/2023	1	Honaunau_2	17	L1	Porites compressa	174		2
5/19/2023	1	Honaunau_2	17	L1	Carbonate	245		71
5/19/2023	1	Honaunau_2	17	L1	Sand	256		11
5/19/2023	1	Honaunau_2	17	L1	Carbonate	290	290	34
5/19/2023	1	Honaunau_2	17	K1	Carbonate	54		54
5/19/2023	1	Honaunau_2	17	K1	Porites compressa	56		2
5/19/2023	1	Honaunau_2	17	K1	Carbonate	145		89
5/19/2023	1	Honaunau_2	17	K1	Montipora patula	154		9
5/19/2023	1	Honaunau_2	17	K1	Carbonate	226		72
5/19/2023	1	Honaunau_2	17	K1	Porites compressa	228		2
5/19/2023	1	Honaunau_2	17	K1	Carbonate	284	284	56
5/19/2023	1	Honaunau_2	17	L2	Carbonate	82		82
5/19/2023	1	Honaunau_2	17	L2	Porites compressa	87		5
5/19/2023	1	Honaunau_2	17	L2	Carbonate	203		116
5/19/2023	1	Honaunau_2	17	L2	Porites compressa	222		19
5/19/2023	1	Honaunau_2	17	L2	Carbonate	253	253	31
5/19/2023	1	Honaunau_2	17	K2	Carbonate	52		52
5/19/2023	1	Honaunau_2	17	K2	Rubble	89		37
5/19/2023	1	Honaunau_2	17	K2	Carbonate	110		21
5/19/2023	1	Honaunau_2	17	K2	Porites compressa	124		14
5/19/2023	1	Honaunau_2	17	K2	Carbonate	185		61
5/19/2023	1	Honaunau_2	17	K2	Halimeda	187		2
5/19/2023	1	Honaunau_2	17	K2	Coralline algae	202		15
5/19/2023	1	Honaunau_2	17	K2	Carbonate	274		72
5/19/2023	1	Honaunau_2	17	K2	Porites compressa	291		17
5/19/2023	1	Honaunau_2	17	K2	Porites lobata	294		3
5/19/2023	1	Honaunau_2	17	K2	Carbonate	304		10
5/19/2023	1	Honaunau_2	17	K2	Porites lobata	309		5
5/19/2023	1	Honaunau_2	17	K2	Carbonate	318	318	9
5/19/2023	1	Honaunau_2	17	L3	Carbonate	53		53
5/19/2023	1	Honaunau_2	17	L3	Montipora patula	55		2
5/19/2023	1	Honaunau_2	17	L3	Carbonate	72		17
5/19/2023	1	Honaunau_2	17	L3	Porites compressa	75		3
5/19/2023	1	Honaunau_2	17	L3	Carbonate	85		10
5/19/2023	1	Honaunau_2	17	L3	Rubble	102		17
5/19/2023	1	Honaunau_2	17	L3	Porites compressa	107		5
5/19/2023	1	Honaunau_2	17	L3	Carbonate	132		25
5/19/2023	1	Honaunau_2	17	L3	Rubble	159		27
5/19/2023	1	Honaunau_2	17	L3	Pocillopora meandrina	162		3
5/19/2023	1	Honaunau_2	17	L3	Rubble	192		30
5/19/2023	1	Honaunau_2	17	L3	Porites lobata	195		3
5/19/2023	1	Honaunau_2	17	L3	Rubble	225		30
5/19/2023	1	Honaunau_2	17	L3	Carbonate	242		17
5/19/2023	1	Honaunau_2	17	L3	Rubble	252	252	10
5/19/2023	1	Honaunau_2	17	K3	Carbonate	30		30
5/19/2023	1	Honaunau_2	17	K3	Porites compressa	33		3
5/19/2023	1	Honaunau_2	17	K3	Carbonate	50		17
5/19/2023	1	Honaunau_2	17	K3	Porites lobata	64		14
5/19/2023	1	Honaunau_2	17	K3	Porites compressa	84		20
5/19/2023	1	Honaunau_2	17	K3	Porites compressa	91		7
5/19/2023	1	Honaunau_2	17	K3	Carbonate	132		41
5/19/2023	1	Honaunau_2	17	K3	Rubble	183		51
5/19/2023	1	Honaunau_2	17	K3	Carbonate	205		22
5/19/2023	1	Honaunau_2	17	K3	Porites compressa	209		4
5/19/2023	1	Honaunau_2	17	K3	Carbonate	234		25
5/19/2023	1	Honaunau_2	17	K3	Sand	245		11
5/19/2023	1	Honaunau_2	17	K3	Carbonate	255	255	10
5/19/2023	1	Honaunau_2	17	L4	Porites compressa	9		9
5/19/2023	1	Honaunau_2	17	L4	Rubble	85		76
5/19/2023	1	Honaunau_2	17	L4	Carbonate	115		30
5/19/2023	1	Honaunau_2	17	L4	Porites lobata	129		14
5/19/2023	1	Honaunau_2	17	L4	Carbonate	132		3
5/19/2023	1	Honaunau_2	17	L4	Porites lobata	143		11
5/19/2023	1	Honaunau_2	17	L4	Carbonate	149		6
5/19/2023	1	Honaunau_2	17	L4	Porites lobata	153		4
5/19/2023	1	Honaunau_2	17	L4	Carbonate	182		29
5/19/2023	1	Honaunau_2	17	L4	Porites lobata	195		13
5/19/2023	1	Honaunau_2	17	L4	Carbonate	198		3
5/19/2023	1	Honaunau_2	17	L4	Porites lobata	210		12
5/19/2023	1	Honaunau_2	17	L4	Carbonate	230		20
5/19/2023	1	Honaunau_2	17	L4	Montipora patula	232		2
5/19/2023	1	Honaunau_2	17	L4	Carbonate	271		39
5/19/2023	1	Honaunau_2	17	L4	Halimeda	275		4
5/19/2023	1	Honaunau_2	17	L4	Carbonate	293	293	18
5/19/2023	1	Honaunau_2	17	L5	Porites compressa	23		23
5/19/2023	1	Honaunau_2	17	L5	Carbonate	36		13
5/19/2023	1	Honaunau_2	17	L5	Porites compressa	39		3
5/19/2023	1	Honaunau_2	17	L5	Carbonate	105		66
5/19/2023	1	Honaunau_2	17	L5	Porites lobata	112		7
5/19/2023	1	Honaunau_2	17	L5	Carbonate	205		93
5/19/2023	1	Honaunau_2	17	L5	Porites lobata	212		7
5/19/2023	1	Honaunau_2	17	L5	Carbonate	257	257	45
5/19/2023	1	Honaunau_2	17	K4	Porites lobata	28		28
5/19/2023	1	Honaunau_2	17	K4	Carbonate	36		8
5/19/2023	1	Honaunau_2	17	K4	Porites lobata	47		11
5/19/2023	1	Honaunau_2	17	K4	Carbonate	92		45
5/19/2023	1	Honaunau_2	17	K4	Halimeda	94		2
5/19/2023	1	Honaunau_2	17	K4	Carbonate	211		117
5/19/2023	1	Honaunau_2	17	K4	Porites lobata	214		3
5/19/2023	1	Honaunau_2	17	K4	Carbonate	255		41
5/19/2023	1	Honaunau_2	17	K4	Halimeda	262		7
5/19/2023	1	Honaunau_2	17	K4	Carbonate	276	276	14
5/19/2023	1	Honaunau_2	17	L6	Rubble	65		65
5/19/2023	1	Honaunau_2	17	L6	Carbonate	102		37
5/19/2023	1	Honaunau_2	17	L6	Porites compressa	105		3
5/19/2023	1	Honaunau_2	17	L6	Carbonate	110		5
5/19/2023	1	Honaunau_2	17	L6	Porites compressa	112		2
5/19/2023	1	Honaunau_2	17	L6	Carbonate	234		122
5/19/2023	1	Honaunau_2	17	L6	Montipora capitata	237		3
5/19/2023	1	Honaunau_2	17	L6	Carbonate	248	248	11
5/19/2023	1	Honaunau_2	17	L7	Carbonate	75		75
5/19/2023	1	Honaunau_2	17	L7	Porites lobata	91		16
5/19/2023	1	Honaunau_2	17	L7	Carbonate	89		-2
5/19/2023	1	Honaunau_2	17	L7	Porites lobata	95		6
5/19/2023	1	Honaunau_2	17	L7	Carbonate	115		20
5/19/2023	1	Honaunau_2	17	L7	Porites lobata	118		3
5/19/2023	1	Honaunau_2	17	L7	Carbonate	149		31
5/19/2023	1	Honaunau_2	17	L7	Porites lobata	152		3
5/19/2023	1	Honaunau_2	17	L7	Carbonate	171		19
5/19/2023	1	Honaunau_2	17	L7	Montipora capitata	176		5
5/19/2023	1	Honaunau_2	17	L7	Porites compressa	179		3
5/19/2023	1	Honaunau_2	17	L7	Carbonate	202		23
5/19/2023	1	Honaunau_2	17	L7	Porites lobata	212		10
5/19/2023	1	Honaunau_2	17	L7	Porites compressa	214		2
5/19/2023	1	Honaunau_2	17	L7	Carbonate	235		21
5/19/2023	1	Honaunau_2	17	L7	Porites compressa	239		4
5/19/2023	1	Honaunau_2	17	L7	Carbonate	247		8
5/19/2023	1	Honaunau_2	17	L7	Porites lobata	252		5
5/19/2023	1	Honaunau_2	17	L7	Carbonate	307	307	55
5/19/2023	1	Honaunau_2	17	K5	Carbonate	204		204
5/19/2023	1	Honaunau_2	17	K5	Porites compressa	229		25
5/19/2023	1	Honaunau_2	17	K5	Carbonate	279		50
5/19/2023	1	Honaunau_2	17	K5	Porites lobata	308	308	29
5/19/2023	1	Honaunau_2	17	L8	Carbonate	17		17
5/19/2023	1	Honaunau_2	17	L8	Porites lobata	19		2
5/19/2023	1	Honaunau_2	17	L8	Carbonate	65		46
5/19/2023	1	Honaunau_2	17	L8	Porites lobata	69		4
5/19/2023	1	Honaunau_2	17	L8	Carbonate	71		2
5/19/2023	1	Honaunau_2	17	L8	Porites lobata	97		26
5/19/2023	1	Honaunau_2	17	L8	Carbonate	139		42
5/19/2023	1	Honaunau_2	17	L8	Porites lobata	162		23
5/19/2023	1	Honaunau_2	17	L8	Carbonate	166		4
5/19/2023	1	Honaunau_2	17	L8	Porites lobata	172		6
5/19/2023	1	Honaunau_2	17	L8	Carbonate	179		7
5/19/2023	1	Honaunau_2	17	L8	Porites lobata	195		16
5/19/2023	1	Honaunau_2	17	L8	Porites compressa	202		7
5/19/2023	1	Honaunau_2	17	L8	Porites lobata	212		10
5/19/2023	1	Honaunau_2	17	L8	Carbonate	215		3
5/19/2023	1	Honaunau_2	17	L8	Porites lobata	219		4
5/19/2023	1	Honaunau_2	17	L8	Carbonate	231		12
5/19/2023	1	Honaunau_2	17	L8	Porites lobata	236	236	5
5/19/2023	1	Honaunau_2	17	K6	Porites lobata	19		19
5/19/2023	1	Honaunau_2	17	K6	Carbonate	38		19
5/19/2023	1	Honaunau_2	17	K6	Porites lobata	64		26
5/19/2023	1	Honaunau_2	17	K6	Carbonate	92		28
5/19/2023	1	Honaunau_2	17	K6	Porites compressa	97		5
5/19/2023	1	Honaunau_2	17	K6	Carbonate	102		5
5/19/2023	1	Honaunau_2	17	K6	Porites lobata	144		42
5/19/2023	1	Honaunau_2	17	K6	Porites compressa	152		8
5/19/2023	1	Honaunau_2	17	K6	Porites lobata	161		9
5/19/2023	1	Honaunau_2	17	K6	Porites compressa	164		3
5/19/2023	1	Honaunau_2	17	K6	Carbonate	182		18
5/19/2023	1	Honaunau_2	17	K6	Porites lobata	191		9
5/19/2023	1	Honaunau_2	17	K6	Carbonate	195		4
5/19/2023	1	Honaunau_2	17	K6	Porites lobata	215		20
5/19/2023	1	Honaunau_2	17	K6	Carbonate	242		27
5/19/2023	1	Honaunau_2	17	K6	Porites lobata	259		17
5/19/2023	1	Honaunau_2	17	K6	Carbonate	262		3
5/19/2023	1	Honaunau_2	17	K6	Porites lobata	277	277	15
5/19/2023	1	Honaunau_2	17	L9	Carbonate	42		42
5/19/2023	1	Honaunau_2	17	L9	Porites compressa	51		9
5/19/2023	1	Honaunau_2	17	L9	Carbonate	94		43
5/19/2023	1	Honaunau_2	17	L9	Porites compressa	119		25
5/19/2023	1	Honaunau_2	17	L9	Carbonate	230		111
5/19/2023	1	Honaunau_2	17	L9	Porites compressa	246		16
5/19/2023	1	Honaunau_2	17	L9	Carbonate	298		52
5/19/2023	1	Honaunau_2	17	L9	Porites compressa	309		11
5/19/2023	1	Honaunau_2	17	L9	Carbonate	317	317	8
5/19/2023	2	Honaunau_2	3	K1	Carbonate	37		37
5/19/2023	2	Honaunau_2	3	K1	Porites lobata	51		14
5/19/2023	2	Honaunau_2	3	K1	Carbonate	158		107
5/19/2023	2	Honaunau_2	3	K1	Porites lobata	165		7
5/19/2023	2	Honaunau_2	3	K1	Carbonate	212		47
5/19/2023	2	Honaunau_2	3	K1	Porites lobata	220	220	8
5/19/2023	2	Honaunau_2	3	L1	Carbonate	18		18
5/19/2023	2	Honaunau_2	3	L1	Porites lobata	52		34
5/19/2023	2	Honaunau_2	3	L1	Carbonate	95		43
5/19/2023	2	Honaunau_2	3	L1	Porites lobata	103		8
5/19/2023	2	Honaunau_2	3	L1	Sand	107		4
5/19/2023	2	Honaunau_2	3	L1	Carbonate	153		46
5/19/2023	2	Honaunau_2	3	L1	Porites lobata	172		19
5/19/2023	2	Honaunau_2	3	L1	Carbonate	178		6
5/19/2023	2	Honaunau_2	3	L1	Porites lobata	191		13
5/19/2023	2	Honaunau_2	3	L1	Carbonate	202		11
5/19/2023	2	Honaunau_2	3	L1	Porites lobata	207		5
5/19/2023	2	Honaunau_2	3	L1	Carbonate	212		5
5/19/2023	2	Honaunau_2	3	L1	Porites lobata	219		7
5/19/2023	2	Honaunau_2	3	L1	Carbonate	233	233	14
5/19/2023	2	Honaunau_2	3	L2	Carbonate	83		83
5/19/2023	2	Honaunau_2	3	L2	Porites lobata	86		3
5/19/2023	2	Honaunau_2	3	L2	Carbonate	169		83
5/19/2023	2	Honaunau_2	3	L2	Porites lobata	173		4
5/19/2023	2	Honaunau_2	3	L2	Carbonate	225	225	52
5/19/2023	2	Honaunau_2	3	K2	Carbonate	31		31
5/19/2023	2	Honaunau_2	3	K2	Porites lobata	34		3
5/19/2023	2	Honaunau_2	3	K2	Carbonate	207		173
5/19/2023	2	Honaunau_2	3	K2	Porites lobata	212		5
5/19/2023	2	Honaunau_2	3	K2	Carbonate	255	255	43
5/19/2023	2	Honaunau_2	3	L3	Porites lobata	24		24
5/19/2023	2	Honaunau_2	3	L3	Carbonate	82		58
5/19/2023	2	Honaunau_2	3	L3	Porites lobata	93		11
5/19/2023	2	Honaunau_2	3	L3	Carbonate	162		69
5/19/2023	2	Honaunau_2	3	L3	Porites lobata	168		6
5/19/2023	2	Honaunau_2	3	L3	Coralline algae	185		17
5/19/2023	2	Honaunau_2	3	L3	Porites lobata	206		21
5/19/2023	2	Honaunau_2	3	L3	Carbonate	210		4
5/19/2023	2	Honaunau_2	3	L3	Porites lobata	236		26
5/19/2023	2	Honaunau_2	3	L3	Carbonate	241		5
5/19/2023	2	Honaunau_2	3	L3	Porites lobata	249		8
5/19/2023	2	Honaunau_2	3	L3	Carbonate	262	262	13
5/19/2023	2	Honaunau_2	3	K3	Carbonate	26		26
5/19/2023	2	Honaunau_2	3	K3	Porites lobata	103		77
5/19/2023	2	Honaunau_2	3	K3	Carbonate	110		7
5/19/2023	2	Honaunau_2	3	K3	Porites lobata	142		32
5/19/2023	2	Honaunau_2	3	K3	Carbonate	173		31
5/19/2023	2	Honaunau_2	3	K3	Leptastrea transversa	176		3
5/19/2023	2	Honaunau_2	3	K3	Coralline algae	205		29
5/19/2023	2	Honaunau_2	3	K3	Carbonate	255	255	50
5/19/2023	2	Honaunau_2	3	L4	Carbonate	35		35
5/19/2023	2	Honaunau_2	3	L4	Coralline algae	59		24
5/19/2023	2	Honaunau_2	3	L4	Carbonate	85		26
5/19/2023	2	Honaunau_2	3	L4	Porites lobata	106		21
5/19/2023	2	Honaunau_2	3	L4	Carbonate	122		16
5/19/2023	2	Honaunau_2	3	L4	Coralline algae	135		13
5/19/2023	2	Honaunau_2	3	L4	Carbonate	142		7
5/19/2023	2	Honaunau_2	3	L4	Coralline algae	155		13
5/19/2023	2	Honaunau_2	3	L4	Carbonate	182		27
5/19/2023	2	Honaunau_2	3	L4	Coralline algae	203		21
5/19/2023	2	Honaunau_2	3	L4	Carbonate	235	235	32
5/19/2023	2	Honaunau_2	3	K4	Carbonate	145		145
5/19/2023	2	Honaunau_2	3	K4	Coralline algae	166		21
5/19/2023	2	Honaunau_2	3	K4	Carbonate	186		20
5/19/2023	2	Honaunau_2	3	K4	Coralline algae	240		54
5/19/2023	2	Honaunau_2	3	K4	Carbonate	252	252	12
5/19/2023	2	Honaunau_2	3	L5	Porites lobata	11		11
5/19/2023	2	Honaunau_2	3	L5	Carbonate	19		8
5/19/2023	2	Honaunau_2	3	L5	Porites lobata	48		29
5/19/2023	2	Honaunau_2	3	L5	Carbonate	52		4
5/19/2023	2	Honaunau_2	3	L5	Porites lobata	57		5
5/19/2023	2	Honaunau_2	3	L5	Carbonate	91		34
5/19/2023	2	Honaunau_2	3	L5	Porites lobata	111		20
5/19/2023	2	Honaunau_2	3	L5	Carbonate	152		41
5/19/2023	2	Honaunau_2	3	L5	Porites lobata	156		4
5/19/2023	2	Honaunau_2	3	L5	Carbonate	180		24
5/19/2023	2	Honaunau_2	3	L5	Porites lobata	207		27
5/19/2023	2	Honaunau_2	3	L5	Carbonate	215		8
5/19/2023	2	Honaunau_2	3	L5	Coralline algae	241		26
5/19/2023	2	Honaunau_2	3	L5	Porites lobata	256		15
5/19/2023	2	Honaunau_2	3	L5	Carbonate	269	269	13
5/19/2023	2	Honaunau_2	3	K5	Porites lobata	9		9
5/19/2023	2	Honaunau_2	3	K5	Porites lobata	26		17
5/19/2023	2	Honaunau_2	3	K5	Carbonate	43		17
5/19/2023	2	Honaunau_2	3	K5	Porites lobata	52		9
5/19/2023	2	Honaunau_2	3	K5	Carbonate	131		79
5/19/2023	2	Honaunau_2	3	K5	Porites lobata	140		9
5/19/2023	2	Honaunau_2	3	K5	Carbonate	146		6
5/19/2023	2	Honaunau_2	3	K5	Porites lobata	157		11
5/19/2023	2	Honaunau_2	3	K5	Carbonate	163		6
5/19/2023	2	Honaunau_2	3	K5	Porites lobata	174		11
5/19/2023	2	Honaunau_2	3	K5	Carbonate	235	235	61
5/19/2023	2	Honaunau_2	3	L6	Carbonate	59		59
5/19/2023	2	Honaunau_2	3	L6	Porites lobata	72		13
5/19/2023	2	Honaunau_2	3	L6	Carbonate	103		31
5/19/2023	2	Honaunau_2	3	L6	Porites lobata	141		38
5/19/2023	2	Honaunau_2	3	L6	Carbonate	143		2
5/19/2023	2	Honaunau_2	3	L6	Porites lobata	169		26
5/19/2023	2	Honaunau_2	3	L6	Carbonate	191		22
5/19/2023	2	Honaunau_2	3	L6	Porites lobata	197		6
5/19/2023	2	Honaunau_2	3	L6	Carbonate	226	226	29
5/19/2023	2	Honaunau_2	3	K6	Carbonate	89		89
5/19/2023	2	Honaunau_2	3	K6	Coralline algae	95		6
5/19/2023	2	Honaunau_2	3	K6	Carbonate	119		24
5/19/2023	2	Honaunau_2	3	K6	Porites lobata	128		9
5/19/2023	2	Honaunau_2	3	K6	Carbonate	158		30
5/19/2023	2	Honaunau_2	3	K6	Porites lobata	163		5
5/19/2023	2	Honaunau_2	3	K6	Carbonate	237	237	74
5/19/2023	2	Honaunau_2	3	L7	Carbonate	19		19
5/19/2023	2	Honaunau_2	3	L7	Porites lobata	24		5
5/19/2023	2	Honaunau_2	3	L7	Carbonate	35		11
5/19/2023	2	Honaunau_2	3	L7	Porites lobata	56		21
5/19/2023	2	Honaunau_2	3	L7	Carbonate	59		3
5/19/2023	2	Honaunau_2	3	L7	Porites lobata	66		7
5/19/2023	2	Honaunau_2	3	L7	Carbonate	72		6
5/19/2023	2	Honaunau_2	3	L7	Porites lobata	78		6
5/19/2023	2	Honaunau_2	3	L7	Carbonate	112		34
5/19/2023	2	Honaunau_2	3	L7	Porites lobata	115		3
5/19/2023	2	Honaunau_2	3	L7	Carbonate	124		9
5/19/2023	2	Honaunau_2	3	L7	Porites lobata	136		12
5/19/2023	2	Honaunau_2	3	L7	Carbonate	164		28
5/19/2023	2	Honaunau_2	3	L7	Porites lobata	172		8
5/19/2023	2	Honaunau_2	3	L7	Carbonate	185		13
5/19/2023	2	Honaunau_2	3	L7	Porites lobata	197		12
5/19/2023	2	Honaunau_2	3	L7	Carbonate	209		12
5/19/2023	2	Honaunau_2	3	L7	Porites lobata	212		3
5/19/2023	2	Honaunau_2	3	L7	Porites lobata	229	229	17
5/19/2023	2	Honaunau_2	3	K7	Carbonate	69		69
5/19/2023	2	Honaunau_2	3	K7	Porites lobata	74		5
5/19/2023	2	Honaunau_2	3	K7	Coralline algae	81		7
5/19/2023	2	Honaunau_2	3	K7	Porites lobata	85		4
5/19/2023	2	Honaunau_2	3	K7	Carbonate	101		16
5/19/2023	2	Honaunau_2	3	K7	Porites lobata	110		9
5/19/2023	2	Honaunau_2	3	K7	Coralline algae	115		5
5/19/2023	2	Honaunau_2	3	K7	Porites lobata	119		4
5/19/2023	2	Honaunau_2	3	K7	Carbonate	122		3
5/19/2023	2	Honaunau_2	3	K7	Porites lobata	129		7
5/19/2023	2	Honaunau_2	3	K7	Carbonate	162		33
5/19/2023	2	Honaunau_2	3	K7	Porites lobata	167		5
5/19/2023	2	Honaunau_2	3	K7	Carbonate	175		8
5/19/2023	2	Honaunau_2	3	K7	Porites lobata	192		17
5/19/2023	2	Honaunau_2	3	K7	Carbonate	238		46
5/19/2023	2	Honaunau_2	3	K7	Coralline algae	246	246	8
5/19/2023	2	Honaunau_2	3	L8	Coralline algae	15		15
5/19/2023	2	Honaunau_2	3	L8	Porites lobata	28		13
5/19/2023	2	Honaunau_2	3	L8	Carbonate	69		41
5/19/2023	2	Honaunau_2	3	L8	Porites lobata	86		17
5/19/2023	2	Honaunau_2	3	L8	Carbonate	91		5
5/19/2023	2	Honaunau_2	3	L8	Porites lobata	123		32
5/19/2023	2	Honaunau_2	3	L8	Carbonate	156		33
5/19/2023	2	Honaunau_2	3	L8	Coralline algae	172		16
5/19/2023	2	Honaunau_2	3	L8	Porites lobata	192		20
5/19/2023	2	Honaunau_2	3	L8	Coralline algae	197		5
5/19/2023	2	Honaunau_2	3	L8	Porites lobata	215		18
5/19/2023	2	Honaunau_2	3	L8	Carbonate	231	231	16
5/20/2023	1	Honaunau_1	2	K1	Carbonate	165		165
5/20/2023	1	Honaunau_1	2	K1	Porites lobata	168		3
5/20/2023	1	Honaunau_1	2	K1	Carbonate	174		6
5/20/2023	1	Honaunau_1	2	K1	Porites lobata	191		17
5/20/2023	1	Honaunau_1	2	K1	Carbonate	212		21
5/20/2023	1	Honaunau_1	2	K1	Porites lobata	235		23
5/20/2023	1	Honaunau_1	2	K1	Carbonate	237		2
5/20/2023	1	Honaunau_1	2	K1	Porites lobata	251		14
5/20/2023	1	Honaunau_1	2	K1	Carbonate	257		6
5/20/2023	1	Honaunau_1	2	K1	Porites lobata	291	291	34
5/20/2023	1	Honaunau_1	2	L1	Carbonate	39		39
5/20/2023	1	Honaunau_1	2	L1	Porites lobata	52		13
5/20/2023	1	Honaunau_1	2	L1	Carbonate	65		13
5/20/2023	1	Honaunau_1	2	L1	Porites lobata	74		9
5/20/2023	1	Honaunau_1	2	L1	Carbonate	197		123
5/20/2023	1	Honaunau_1	2	L1	Sand	210		13
5/20/2023	1	Honaunau_1	2	L1	Carbonate	216		6
5/20/2023	1	Honaunau_1	2	L1	Porites lobata	255	255	39
5/20/2023	1	Honaunau_1	2	K2	Porites lobata	35		35
5/20/2023	1	Honaunau_1	2	K2	Carbonate	84		49
5/20/2023	1	Honaunau_1	2	K2	Porites lobata	93		9
5/20/2023	1	Honaunau_1	2	K2	Carbonate	105		12
5/20/2023	1	Honaunau_1	2	K2	Porites lobata	109		4
5/20/2023	1	Honaunau_1	2	K2	Carbonate	120		11
5/20/2023	1	Honaunau_1	2	K2	Porites lobata	145		25
5/20/2023	1	Honaunau_1	2	K2	Carbonate	185		40
5/20/2023	1	Honaunau_1	2	K2	Porites lobata	191		6
5/20/2023	1	Honaunau_1	2	K2	Sand	236	236	45
5/20/2023	1	Honaunau_1	2	L2	Carbonate	39		39
5/20/2023	1	Honaunau_1	2	L2	Porites lobata	51		12
5/20/2023	1	Honaunau_1	2	L2	Carbonate	56		5
5/20/2023	1	Honaunau_1	2	L2	Porites lobata	134		78
5/20/2023	1	Honaunau_1	2	L2	Carbonate	136		2
5/20/2023	1	Honaunau_1	2	L2	Porites lobata	144		8
5/20/2023	1	Honaunau_1	2	L2	Carbonate	210		66
5/20/2023	1	Honaunau_1	2	L2	Porites lobata	223		13
5/20/2023	1	Honaunau_1	2	L2	Carbonate	234		11
5/20/2023	1	Honaunau_1	2	L2	Porites lobata	257		23
5/20/2023	1	Honaunau_1	2	L2	Carbonate	265		8
5/20/2023	1	Honaunau_1	2	L2	Porites lobata	274		9
5/20/2023	1	Honaunau_1	2	L2	Carbonate	279	279	5
5/20/2023	1	Honaunau_1	2	K3	Carbonate	58		58
5/20/2023	1	Honaunau_1	2	K3	Porites lobata	62		4
5/20/2023	1	Honaunau_1	2	K3	Carbonate	75		13
5/20/2023	1	Honaunau_1	2	K3	Porites lobata	81		6
5/20/2023	1	Honaunau_1	2	K3	Carbonate	195		114
5/20/2023	1	Honaunau_1	2	K3	Porites lobata	197		2
5/20/2023	1	Honaunau_1	2	K3	Carbonate	240		43
5/20/2023	1	Honaunau_1	2	K3	Porites lobata	252		12
5/20/2023	1	Honaunau_1	2	K3	Carbonate	260		8
5/20/2023	1	Honaunau_1	2	K3	Porites lobata	282	282	22
5/20/2023	1	Honaunau_1	2	L3	Carbonate	18		18
5/20/2023	1	Honaunau_1	2	L3	Porites lobata	24		6
5/20/2023	1	Honaunau_1	2	L3	Carbonate	31		7
5/20/2023	1	Honaunau_1	2	L3	Porites lobata	42		11
5/20/2023	1	Honaunau_1	2	L3	Carbonate	47		5
5/20/2023	1	Honaunau_1	2	L3	Coralline algae	105		58
5/20/2023	1	Honaunau_1	2	L3	Porites lobata	127		22
5/20/2023	1	Honaunau_1	2	L3	Carbonate	212		85
5/20/2023	1	Honaunau_1	2	L3	Porites lobata	214		2
5/20/2023	1	Honaunau_1	2	L3	Carbonate	281	281	67
5/20/2023	1	Honaunau_1	2	L4	Porites lobata	35		35
5/20/2023	1	Honaunau_1	2	L4	Carbonate	64		29
5/20/2023	1	Honaunau_1	2	L4	Porites lobata	79		15
5/20/2023	1	Honaunau_1	2	L4	Carbonate	105		26
5/20/2023	1	Honaunau_1	2	L4	Porites lobata	127		22
5/20/2023	1	Honaunau_1	2	L4	Carbonate	201		74
5/20/2023	1	Honaunau_1	2	L4	Pocillopora meandrina	203		2
5/20/2023	1	Honaunau_1	2	L4	Carbonate	236	236	33
5/20/2023	1	Honaunau_1	2	K4	Carbonate	65		65
5/20/2023	1	Honaunau_1	2	K4	Porites lobata	71		6
5/20/2023	1	Honaunau_1	2	K4	Carbonate	92		21
5/20/2023	1	Honaunau_1	2	K4	Porites lobata	107		15
5/20/2023	1	Honaunau_1	2	K4	Carbonate	172		65
5/20/2023	1	Honaunau_1	2	K4	Porites lobata	202		30
5/20/2023	1	Honaunau_1	2	K4	Carbonate	236	236	34
5/20/2023	1	Honaunau_1	2	L5	Carbonate	4		4
5/20/2023	1	Honaunau_1	2	L5	Porites lobata	26		22
5/20/2023	1	Honaunau_1	2	L5	Carbonate	32		6
5/20/2023	1	Honaunau_1	2	L5	Porites lobata	37		5
5/20/2023	1	Honaunau_1	2	L5	Carbonate	63		26
5/20/2023	1	Honaunau_1	2	L5	Porites lobata	81		18
5/20/2023	1	Honaunau_1	2	L5	Carbonate	88		7
5/20/2023	1	Honaunau_1	2	L5	Porites lobata	120		32
5/20/2023	1	Honaunau_1	2	L5	Carbonate	215	215	95
5/20/2023	1	Honaunau_1	2	K5	Carbonate	203		203
5/20/2023	1	Honaunau_1	2	K5	Porites lobata	219		16
5/20/2023	1	Honaunau_1	2	K5	Montipora patula	222	222	3
5/20/2023	1	Honaunau_1	2	L6	Carbonate	46		46
5/20/2023	1	Honaunau_1	2	L6	Porites lobata	52		6
5/20/2023	1	Honaunau_1	2	L6	Carbonate	77		25
5/20/2023	1	Honaunau_1	2	L6	Porites lobata	94		17
5/20/2023	1	Honaunau_1	2	L6	Carbonate	191		97
5/20/2023	1	Honaunau_1	2	L6	Porites lobata	234	234	43
5/20/2023	1	Honaunau_1	2	K6	Carbonate	34		34
5/20/2023	1	Honaunau_1	2	K6	Porites lobata	37		3
5/20/2023	1	Honaunau_1	2	K6	Carbonate	97		60
5/20/2023	1	Honaunau_1	2	K6	Porites lobata	112		15
5/20/2023	1	Honaunau_1	2	K6	Carbonate	146		34
5/20/2023	1	Honaunau_1	2	K6	Porites lobata	168		22
5/20/2023	1	Honaunau_1	2	K6	Carbonate	216	216	48
5/20/2023	1	Honaunau_1	2	L7	Porites lobata	26		26
5/20/2023	1	Honaunau_1	2	L7	Carbonate	42		16
5/20/2023	1	Honaunau_1	2	L7	Porites lobata	95		53
5/20/2023	1	Honaunau_1	2	L7	Carbonate	154		59
5/20/2023	1	Honaunau_1	2	L7	Porites lobata	167		13
5/20/2023	1	Honaunau_1	2	L7	Carbonate	176		9
5/20/2023	1	Honaunau_1	2	L7	Porites lobata	234		58
5/20/2023	1	Honaunau_1	2	L7	Carbonate	261	261	27
5/20/2023	1	Honaunau_1	2	K7	Porites lobata	19		19
5/20/2023	1	Honaunau_1	2	K7	Carbonate	31		12
5/20/2023	1	Honaunau_1	2	K7	Porites lobata	43		12
5/20/2023	1	Honaunau_1	2	K7	Carbonate	64		21
5/20/2023	1	Honaunau_1	2	K7	Porites lobata	107		43
5/20/2023	1	Honaunau_1	2	K7	Carbonate	109		2
5/20/2023	1	Honaunau_1	2	K7	Porites lobata	132		23
5/20/2023	1	Honaunau_1	2	K7	Carbonate	135		3
5/20/2023	1	Honaunau_1	2	K7	Porites lobata	160		25
5/20/2023	1	Honaunau_1	2	K7	Carbonate	165		5
5/20/2023	1	Honaunau_1	2	K7	Porites lobata	217		52
5/20/2023	1	Honaunau_1	2	K7	Carbonate	291	291	74
5/20/2023	1	Honaunau_1	2	L8	Carbonate	229	229	229
5/20/2023	2	Honaunau_2	2	L1	Carbonate	25		25
5/20/2023	2	Honaunau_2	2	L1	Pocillopora meandrina	28		3
5/20/2023	2	Honaunau_2	2	L1	Carbonate	103		75
5/20/2023	2	Honaunau_2	2	L1	Porites lobata	107		4
5/20/2023	2	Honaunau_2	2	L1	Carbonate	145		38
5/20/2023	2	Honaunau_2	2	L1	Porites lobata	162		17
5/20/2023	2	Honaunau_2	2	L1	Carbonate	184		22
5/20/2023	2	Honaunau_2	2	L1	Porites lobata	187		3
5/20/2023	2	Honaunau_2	2	L1	Carbonate	216		29
5/20/2023	2	Honaunau_2	2	L1	Porites lobata	225	225	9
5/20/2023	2	Honaunau_2	2	K1	Carbonate	45		45
5/20/2023	2	Honaunau_2	2	K1	Porites lobata	56		11
5/20/2023	2	Honaunau_2	2	K1	Carbonate	82		26
5/20/2023	2	Honaunau_2	2	K1	Porites lobata	87		5
5/20/2023	2	Honaunau_2	2	K1	Carbonate	162		75
5/20/2023	2	Honaunau_2	2	K1	Porites lobata	164		2
5/20/2023	2	Honaunau_2	2	K1	Carbonate	179		15
5/20/2023	2	Honaunau_2	2	K1	Porites lobata	191		12
5/20/2023	2	Honaunau_2	2	K1	Carbonate	245	245	54
5/20/2023	2	Honaunau_2	2	L2	Carbonate	11		11
5/20/2023	2	Honaunau_2	2	L2	Porites lobata	26		15
5/20/2023	2	Honaunau_2	2	L2	Carbonate	58		32
5/20/2023	2	Honaunau_2	2	L2	Porites lobata	83		25
5/20/2023	2	Honaunau_2	2	L2	Carbonate	89		6
5/20/2023	2	Honaunau_2	2	L2	Porites lobata	92		3
5/20/2023	2	Honaunau_2	2	L2	Carbonate	99		7
5/20/2023	2	Honaunau_2	2	L2	Porites lobata	111		12
5/20/2023	2	Honaunau_2	2	L2	Carbonate	117		6
5/20/2023	2	Honaunau_2	2	L2	Porites lobata	129		12
5/20/2023	2	Honaunau_2	2	L2	Carbonate	214		85
5/20/2023	2	Honaunau_2	2	L2	Porites lobata	235		21
5/20/2023	2	Honaunau_2	2	L2	Carbonate	248	248	13
5/20/2023	2	Honaunau_2	2	K2	Carbonate	20		20
5/20/2023	2	Honaunau_2	2	K2	Porites lobata	34		14
5/20/2023	2	Honaunau_2	2	K2	Carbonate	63		29
5/20/2023	2	Honaunau_2	2	K2	Leptastrea transversa	82		19
5/20/2023	2	Honaunau_2	2	K2	Carbonate	91		9
5/20/2023	2	Honaunau_2	2	K2	Leptastrea transversa	94		3
5/20/2023	2	Honaunau_2	2	K2	Carbonate	134		40
5/20/2023	2	Honaunau_2	2	K2	Porites lobata	151		17
5/20/2023	2	Honaunau_2	2	K2	Carbonate	164		13
5/20/2023	2	Honaunau_2	2	K2	Porites lobata	171		7
5/20/2023	2	Honaunau_2	2	K2	Carbonate	218	218	47
5/20/2023	2	Honaunau_2	2	L3	Carbonate	23		23
5/20/2023	2	Honaunau_2	2	L3	Porites lobata	25		2
5/20/2023	2	Honaunau_2	2	L3	Carbonate	45		20
5/20/2023	2	Honaunau_2	2	L3	Porites lobata	64		19
5/20/2023	2	Honaunau_2	2	L3	Coralline algae	120		56
5/20/2023	2	Honaunau_2	2	L3	Porites lobata	128		8
5/20/2023	2	Honaunau_2	2	L3	Carbonate	180		52
5/20/2023	2	Honaunau_2	2	L3	Pavona varians	202		22
5/20/2023	2	Honaunau_2	2	L3	Carbonate	222	222	20
5/20/2023	2	Honaunau_2	2	K3	Coralline algae	213	213	213
5/20/2023	2	Honaunau_2	2	L4	Carbonate	62		62
5/20/2023	2	Honaunau_2	2	L4	Pocillopora meandrina	64		2
5/20/2023	2	Honaunau_2	2	L4	Carbonate	87		23
5/20/2023	2	Honaunau_2	2	L4	Porites lobata	105		18
5/20/2023	2	Honaunau_2	2	L4	Coralline algae	217	217	112
5/20/2023	2	Honaunau_2	2	L5	Coralline algae	27		27
5/20/2023	2	Honaunau_2	2	L5	Porites lobata	31		4
5/20/2023	2	Honaunau_2	2	L5	Coralline algae	52		21
5/20/2023	2	Honaunau_2	2	L5	Porites lobata	55		3
5/20/2023	2	Honaunau_2	2	L5	Coralline algae	85		30
5/20/2023	2	Honaunau_2	2	L5	Porites lobata	104		19
5/20/2023	2	Honaunau_2	2	L5	Coralline algae	118		14
5/20/2023	2	Honaunau_2	2	L5	Porites lobata	159		41
5/20/2023	2	Honaunau_2	2	L5	Coralline algae	172		13
5/20/2023	2	Honaunau_2	2	L5	Porites lobata	185		13
5/20/2023	2	Honaunau_2	2	L5	Coralline algae	226	226	41
5/20/2023	2	Honaunau_2	2	K4	Carbonate	22		22
5/20/2023	2	Honaunau_2	2	K4	Porites lobata	26		4
5/20/2023	2	Honaunau_2	2	K4	Coralline algae	78		52
5/20/2023	2	Honaunau_2	2	K4	Porites lobata	82		4
5/20/2023	2	Honaunau_2	2	K4	Carbonate	142		60
5/20/2023	2	Honaunau_2	2	K4	Porites lobata	147		5
5/20/2023	2	Honaunau_2	2	K4	Coralline algae	203		56
5/20/2023	2	Honaunau_2	2	K4	Porites lobata	234		31
5/20/2023	2	Honaunau_2	2	K4	Carbonate	248	248	14
5/20/2023	2	Honaunau_2	2	L6	Coralline algae	175		175
5/20/2023	2	Honaunau_2	2	L6	Carbonate	190		15
5/20/2023	2	Honaunau_2	2	L6	Pocillopora meandrina	192		2
5/20/2023	2	Honaunau_2	2	L6	Coralline algae	210		18
5/20/2023	2	Honaunau_2	2	L6	Porites lobata	218	218	8
5/20/2023	2	Honaunau_2	2	K5	Coralline algae	36		36
5/20/2023	2	Honaunau_2	2	K5	Porites lobata	45		9
5/20/2023	2	Honaunau_2	2	K5	Coralline algae	161		116
5/20/2023	2	Honaunau_2	2	K5	Porites lobata	187		26
5/20/2023	2	Honaunau_2	2	K5	Coralline algae	257	257	70
5/20/2023	2	Honaunau_2	2	K6	Carbonate	45		45
5/20/2023	2	Honaunau_2	2	K6	Coralline algae	53		8
5/20/2023	2	Honaunau_2	2	K6	Porites lobata	75		22
5/20/2023	2	Honaunau_2	2	K6	Carbonate	110		35
5/20/2023	2	Honaunau_2	2	K6	Porites lobata	114		4
5/20/2023	2	Honaunau_2	2	K6	Carbonate	145		31
5/20/2023	2	Honaunau_2	2	K6	Pavona varians	151		6
5/20/2023	2	Honaunau_2	2	K6	Carbonate	220		69
5/20/2023	2	Honaunau_2	2	K6	Porites lobata	227	227	7
5/20/2023	2	Honaunau_2	2	L7	Carbonate	10		10
5/20/2023	2	Honaunau_2	2	L7	Porites lobata	19		9
5/20/2023	2	Honaunau_2	2	L7	Carbonate	112		93
5/20/2023	2	Honaunau_2	2	L7	Porites lobata	124		12
5/20/2023	2	Honaunau_2	2	L7	Carbonate	155		31
5/20/2023	2	Honaunau_2	2	L7	Porites lobata	172		17
5/20/2023	2	Honaunau_2	2	L7	Porites lobata	187		15
5/20/2023	2	Honaunau_2	2	L7	Carbonate	235	235	48
5/20/2023	2	Honaunau_2	2	L8	Carbonate	65		65
5/20/2023	2	Honaunau_2	2	L8	Porites lobata	68		3
5/20/2023	2	Honaunau_2	2	L8	Carbonate	158		90
5/20/2023	2	Honaunau_2	2	L8	Porites lobata	169		11
5/20/2023	2	Honaunau_2	2	L8	Carbonate	247	247	78
5/20/2023	2	Honaunau_2	2	K7	Coralline algae	39		39
5/20/2023	2	Honaunau_2	2	K7	Porites lobata	54		15
5/20/2023	2	Honaunau_2	2	K7	Coralline algae	81		27
5/20/2023	2	Honaunau_2	2	K7	Carbonate	103		22
5/20/2023	2	Honaunau_2	2	K7	Porites lobata	116		13
5/20/2023	2	Honaunau_2	2	K7	Coralline algae	135		19
5/20/2023	2	Honaunau_2	2	K7	Porites lobata	147		12
5/20/2023	2	Honaunau_2	2	K7	Carbonate	206		59
5/20/2023	2	Honaunau_2	2	K7	Porites lobata	225		19
5/20/2023	2	Honaunau_2	2	K7	Carbonate	239	239	14
