# Supplementary material for: Scaling-up coral reef carbonate production: Sea-urchin bioerosion suppresses reef growth in Hawaiʻi
Source: PLoS One. 2025 May 28;20(5):e0324197. doi: 10.1371/journal.pone.0324197 (PMC12118839; doi:10.1371/journal.pone.0324197)
Supplement: S1 Data — Compressed file that contains the raw field data as Excel spreadsheets. (ZIP) [file pone.0324197.s002.zip › S1_Data/K J van Woesik_Hawaii Data 2023_Parrotfishes.csv]

Date	Dive	Site	Site_Depth_m	Transect	Species	Size_cm
5/24/2023	1	Honaunau_1	17	1	Chlorurus spilurus	21
5/24/2023	1	Honaunau_1	17	2	Chlorurus spilurus	14
5/24/2023	1	Honaunau_1	17	3	Scarus psittacus	18
5/24/2023	1	Honaunau_1	17	3	Scarus dubius	17
5/24/2023	1	Honaunau_1	17	3	Chlorurus spilurus	15
5/24/2023	1	Honaunau_1	17	4	n/a	n/a
5/24/2023	1	Honaunau_1	17	5	Scarus psittacus	13
5/24/2023	1	Honaunau_1	17	6	Chlorurus spilurus	31
5/24/2023	1	Honaunau_1	17	6	Chlorurus spilurus	16
5/24/2023	1	Honaunau_1	9	1	n/a	n/a
5/24/2023	1	Honaunau_1	9	2	n/a	n/a
5/24/2023	1	Honaunau_1	9	3	Chlorurus spilurus	8
5/24/2023	1	Honaunau_1	9	3	Chlorurus spilurus	9
5/24/2023	1	Honaunau_1	9	3	Chlorurus spilurus	9
5/24/2023	1	Honaunau_1	9	3	Chlorurus spilurus	8
5/24/2023	1	Honaunau_1	9	3	Chlorurus spilurus	23
5/24/2023	1	Honaunau_1	9	4	n/a	n/a
5/24/2023	1	Honaunau_1	9	5	Chlorurus spilurus	10
5/24/2023	1	Honaunau_1	9	5	Chlorurus spilurus	6
5/24/2023	1	Honaunau_1	9	5	Chlorurus spilurus	7
5/24/2023	1	Honaunau_1	9	5	Chlorurus spilurus	9
5/24/2023	1	Honaunau_1	9	5	Chlorurus spilurus	9
5/24/2023	1	Honaunau_1	9	5	Chlorurus spilurus	7
5/24/2023	1	Honaunau_1	9	5	Chlorurus spilurus	8
5/24/2023	1	Honaunau_1	9	6	Chlorurus spilurus	20
5/24/2023	1	Honaunau_1	9	6	Chlorurus spilurus	16
5/24/2023	1	Honaunau_1	9	6	Chlorurus spilurus	13
5/24/2023	2	Honaunau_2	17	1	Calotomus carolinus	15
5/24/2023	2	Honaunau_2	17	1	Calotomus carolinus	14
5/24/2023	2	Honaunau_2	17	2	Calotomus carolinus	13
5/24/2023	2	Honaunau_2	17	2	Chlorurus spilurus	16
5/24/2023	2	Honaunau_2	17	2	Calotomus carolinus	13
5/24/2023	2	Honaunau_2	17	2	Calotomus carolinus	14
5/24/2023	2	Honaunau_2	17	2	Chlorurus spilurus	15
5/24/2023	2	Honaunau_2	17	3	n/a	n/a
5/24/2023	2	Honaunau_2	17	4	n/a	n/a
5/24/2023	2	Honaunau_2	17	5	Calotomus carolinus	15
5/24/2023	2	Honaunau_2	17	5	Chlorurus spilurus	33
5/24/2023	2	Honaunau_2	17	5	Chlorurus spilurus	24
5/24/2023	2	Honaunau_2	17	5	Chlorurus spilurus	16
5/24/2023	2	Honaunau_2	17	5	Chlorurus spilurus	16
5/24/2023	2	Honaunau_2	17	5	Chlorurus spilurus	14
5/24/2023	2	Honaunau_2	17	5	Chlorurus spilurus	16
5/24/2023	2	Honaunau_2	17	6	Chlorurus spilurus	31
5/24/2023	2	Honaunau_2	9	1	Scarus rubroviolaceus	45
5/24/2023	2	Honaunau_2	9	2	Chlorurus spilurus	20
5/24/2023	2	Honaunau_2	9	2	Chlorurus spilurus	15
5/24/2023	2	Honaunau_2	9	3	Chlorurus spilurus	17
5/24/2023	2	Honaunau_2	9	3	Chlorurus spilurus	15
5/24/2023	2	Honaunau_2	9	3	Chlorurus spilurus	15
5/24/2023	2	Honaunau_2	9	3	Chlorurus spilurus	14
5/24/2023	2	Honaunau_2	9	4	Chlorurus spilurus	20
5/24/2023	2	Honaunau_2	9	4	Chlorurus spilurus	18
5/24/2023	2	Honaunau_2	9	5	Chlorurus spilurus	14
5/24/2023	2	Honaunau_2	9	6	Chlorurus spilurus	29
5/24/2023	3	Honaunau_2	6	1	Chlorurus spilurus	32
5/24/2023	3	Honaunau_2	6	1	Chlorurus spilurus	16
5/24/2023	3	Honaunau_2	6	1	Chlorurus spilurus	15
5/24/2023	3	Honaunau_2	6	1	Chlorurus spilurus	16
5/24/2023	3	Honaunau_2	6	2	Chlorurus spilurus	13
5/24/2023	3	Honaunau_2	6	2	Chlorurus spilurus	17
5/24/2023	3	Honaunau_2	6	2	Scarus rubroviolaceus	40
5/24/2023	3	Honaunau_2	6	2	Chlorurus spilurus	19
5/24/2023	3	Honaunau_2	6	2	Chlorurus spilurus	16
5/24/2023	3	Honaunau_2	6	3	Chlorurus spilurus	21
5/24/2023	3	Honaunau_2	6	3	Chlorurus spilurus	15
5/24/2023	3	Honaunau_2	6	4	Chlorurus spilurus	30
5/24/2023	3	Honaunau_2	6	4	Chlorurus spilurus	15
5/24/2023	3	Honaunau_2	6	4	Chlorurus spilurus	18
5/24/2023	3	Honaunau_2	6	4	Chlorurus spilurus	10
5/24/2023	3	Honaunau_2	6	4	Chlorurus spilurus	10
5/24/2023	3	Honaunau_2	6	4	Scarus dubius	12
5/24/2023	3	Honaunau_2	6	4	Chlorurus spilurus	17
5/24/2023	3	Honaunau_2	6	4	Chlorurus spilurus	13
5/24/2023	3	Honaunau_2	6	5	Scarus rubroviolaceus	36
5/24/2023	3	Honaunau_2	6	5	Chlorurus spilurus	22
5/24/2023	3	Honaunau_2	6	6	Chlorurus spilurus	17
5/24/2023	3	Honaunau_2	6	6	Chlorurus spilurus	16
5/24/2023	3	Honaunau_2	6	6	Chlorurus spilurus	21
5/24/2023	3	Honaunau_2	3	1	Chlorurus spilurus	31
5/24/2023	3	Honaunau_2	3	2	n/a	n/a
5/24/2023	3	Honaunau_2	3	3	n/a	n/a
5/24/2023	3	Honaunau_2	3	4	Chlorurus spilurus	17
5/24/2023	3	Honaunau_2	3	5	Chlorurus spilurus	18
5/24/2023	3	Honaunau_2	3	5	Chlorurus spilurus	15
5/24/2023	3	Honaunau_2	3	5	Chlorurus spilurus	19
5/24/2023	3	Honaunau_2	3	6	n/a	n/a
5/24/2023	3	Honaunau_1	6	1	Scarus dubius	15
5/24/2023	3	Honaunau_1	6	1	Chlorurus spilurus	16
5/24/2023	3	Honaunau_1	6	1	Chlorurus spilurus	15
5/24/2023	3	Honaunau_1	6	2	n/a	n/a
5/24/2023	3	Honaunau_1	6	3	Chlorurus spilurus	17
5/24/2023	3	Honaunau_1	6	4	Chlorurus spilurus	13
5/24/2023	3	Honaunau_1	6	4	Chlorurus spilurus	14
5/24/2023	3	Honaunau_1	6	4	Chlorurus spilurus	16
5/24/2023	3	Honaunau_1	6	4	Scarus rubroviolaceus	28
5/24/2023	3	Honaunau_1	6	4	Chlorurus spilurus	24
5/24/2023	3	Honaunau_1	6	5	Chlorurus spilurus	14
5/24/2023	3	Honaunau_1	6	6	Chlorurus spilurus	16
5/24/2023	3	Honaunau_1	6	6	Chlorurus spilurus	12
5/24/2023	3	Honaunau_1	6	6	Scarus rubroviolaceus	30
5/24/2023	3	Honaunau_1	3	1	Chlorurus spilurus	22
5/24/2023	3	Honaunau_1	3	2	Chlorurus spilurus	14
5/24/2023	3	Honaunau_1	3	3	n/a	n/a
5/24/2023	3	Honaunau_1	3	4	Scarus dubius	14
5/24/2023	3	Honaunau_1	3	4	Chlorurus spilurus	16
5/24/2023	3	Honaunau_1	3	5	Chlorurus spilurus	17
5/24/2023	3	Honaunau_1	3	5	Scarus dubius	13
5/24/2023	3	Honaunau_1	3	5	Chlorurus spilurus	15
5/24/2023	3	Honaunau_1	3	5	Chlorurus spilurus	16
5/24/2023	3	Honaunau_1	3	6	n/a	n/a
5/25/2023	Snorkel	Honaunau_2	2	1	Scarus rubroviolaceus	35
5/25/2023	Snorkel	Honaunau_2	2	2	Chlorurus spilurus	15
5/25/2023	Snorkel	Honaunau_2	2	2	Chlorurus spilurus	14
5/25/2023	Snorkel	Honaunau_2	2	3	n/a	n/a
5/25/2023	Snorkel	Honaunau_2	2	4	Chlorurus spilurus	21
5/25/2023	Snorkel	Honaunau_2	2	4	Chlorurus spilurus	16
5/25/2023	Snorkel	Honaunau_2	2	5	Scarus psittacus	20
5/25/2023	Snorkel	Honaunau_2	2	5	Chlorurus spilurus	17
5/25/2023	Snorkel	Honaunau_2	2	5	Calotomus carolinus	13
5/25/2023	Snorkel	Honaunau_2	2	6	n/a	n/a
5/25/2023	Snorkel	Honaunau_1	2	1	n/a	n/a
5/25/2023	Snorkel	Honaunau_1	2	2	Calotomus carolinus	15
5/25/2023	Snorkel	Honaunau_1	2	2	Chlorurus spilurus	16
5/25/2023	Snorkel	Honaunau_1	2	3	n/a	n/a
5/25/2023	Snorkel	Honaunau_1	2	4	n/a	n/a
5/25/2023	Snorkel	Honaunau_1	2	5	Chlorurus spilurus	8
5/25/2023	Snorkel	Honaunau_1	2	5	Chlorurus spilurus	9
5/25/2023	Snorkel	Honaunau_1	2	5	Scarus psittacus	10
5/25/2023	Snorkel	Honaunau_1	2	5	Chlorurus spilurus	15
5/25/2023	Snorkel	Honaunau_1	2	5	Chlorurus spilurus	17
5/25/2023	Snorkel	Honaunau_1	2	6	Chlorurus spilurus	11
