# Supplementary material for: Scaling-up coral reef carbonate production: Sea-urchin bioerosion suppresses reef growth in Hawaiʻi
Source: PLoS One. 2025 May 28;20(5):e0324197. doi: 10.1371/journal.pone.0324197 (PMC12118839; doi:10.1371/journal.pone.0324197)
Supplement: S1 Data — Compressed file that contains the raw field data as Excel spreadsheets. (ZIP) [file pone.0324197.s002.zip › S1_Data/K J van Woesik_Hawaii Data 2023_Sea Urchins.csv]

Date	Dive	Site	Site_Depth_m	Quadrat	Quadrat_Depth_m	Species	Diameter	Notes
5/13/2023	1	Honaunau_1	6	K1	5.8	Echinometra mathaei	3.5
5/13/2023	1	Honaunau_1	6	K1	5.8	Echinometra mathaei	2.5
5/13/2023	1	Honaunau_1	6	K1	5.8	Echinometra mathaei	2
5/13/2023	1	Honaunau_1	6	K1	5.8	Echinometra mathaei	2
5/13/2023	1	Honaunau_1	6	K1	5.8	Echinometra mathaei	3.5
5/13/2023	1	Honaunau_1	6	K1	5.8	Echinometra mathaei	1.5
5/13/2023	1	Honaunau_1	6	K2	6.1	Echinothrix calamaris	11
5/13/2023	1	Honaunau_1	6	K2	6.1	Echinometra mathaei	2
5/13/2023	1	Honaunau_1	6	K2	6.1	Echinometra mathaei	2
5/13/2023	1	Honaunau_1	6	K2	6.1	Echinometra mathaei	3
5/13/2023	1	Honaunau_1	6	K2	6.1	Echinometra mathaei	2
5/13/2023	1	Honaunau_1	6	K2	6.1	Echinometra mathaei	1.5
5/13/2023	1	Honaunau_1	6	K2	6.1	Echinometra mathaei	2
5/13/2023	1	Honaunau_1	6	K2	6.1	Echinometra mathaei	1
5/13/2023	1	Honaunau_1	6	K2	6.1	Echinometra mathaei	1.5
5/13/2023	1	Honaunau_1	6	K2	6.1	Echinometra mathaei	3
5/13/2023	1	Honaunau_1	6	K2	6.1	Echinometra mathaei	2
5/13/2023	1	Honaunau_1	6	K2	6.1	Echinometra mathaei	3
5/13/2023	1	Honaunau_1	6	K2	6.1	Echinometra mathaei	1.5
5/13/2023	1	Honaunau_1	6	K2	6.1	Echinometra mathaei	3
5/13/2023	1	Honaunau_1	6	K2	6.1	Echinometra mathaei	2.5
5/13/2023	1	Honaunau_1	6	K2	6.1	Echinometra mathaei	0.5
5/13/2023	1	Honaunau_1	6	K2	6.1	Heterocentrotus mamillatus	8
5/13/2023	1	Honaunau_1	6	K2	6.1	Heterocentrotus mamillatus	3.5
5/13/2023	1	Honaunau_1	6	K2	6.1	Heterocentrotus mamillatus	5
5/13/2023	1	Honaunau_1	6	K3	5.5	Heterocentrotus mamillatus	4
5/13/2023	1	Honaunau_1	6	K3	5.5	Echinometra mathaei	2.5
5/13/2023	1	Honaunau_1	6	K3	5.5	Echinometra mathaei	2.5
5/13/2023	1	Honaunau_1	6	K3	5.5	Echinometra mathaei	3
5/13/2023	1	Honaunau_1	6	K3	5.5	Echinometra mathaei	2.5
5/13/2023	1	Honaunau_1	6	K3	5.5	Echinometra mathaei	3
5/13/2023	1	Honaunau_1	6	K3	5.5	Echinometra mathaei	3
5/13/2023	1	Honaunau_1	6	K3	5.5	Echinometra mathaei	2.5
5/13/2023	1	Honaunau_1	6	K3	5.5	Echinometra mathaei	3
5/13/2023	1	Honaunau_1	6	K3	5.5	Echinometra mathaei	3.5
5/13/2023	1	Honaunau_1	6	K3	5.5	Echinometra mathaei	3
5/13/2023	1	Honaunau_1	6	K3	5.5	Echinometra mathaei	2
5/13/2023	1	Honaunau_1	6	K3	5.5	Echinometra mathaei	2
5/13/2023	1	Honaunau_1	6	K3	5.5	Echinometra mathaei	2
5/13/2023	1	Honaunau_1	6	K3	5.5	Echinometra mathaei	3
5/13/2023	1	Honaunau_1	6	K3	5.5	Echinometra mathaei	3
5/13/2023	1	Honaunau_1	6	K3	5.5	Echinometra mathaei	3.5
5/13/2023	1	Honaunau_1	6	K3	5.5	Echinometra mathaei	4
5/13/2023	1	Honaunau_1	6	K3	5.5	Echinometra mathaei	3.5
5/13/2023	1	Honaunau_1	6	K3	5.5	Echinometra mathaei	2
5/13/2023	1	Honaunau_1	6	K3	5.5	Echinometra mathaei	3
5/13/2023	1	Honaunau_1	6	K3	5.5	Echinometra mathaei	3
5/13/2023	1	Honaunau_1	6	K4	6.2	Echinometra mathaei	2
5/13/2023	1	Honaunau_1	6	K4	6.2	Echinometra mathaei	1.5
5/13/2023	1	Honaunau_1	6	K5	6.6	Tripneustes gratilla	6
5/13/2023	1	Honaunau_1	6	K5	6.6	Echinometra mathaei	1
5/13/2023	1	Honaunau_1	6	K5	6.6	Echinometra mathaei	1
5/13/2023	1	Honaunau_1	6	K5	6.6	Echinometra mathaei	1.5
5/13/2023	1	Honaunau_1	6	K5	6.6	Echinometra mathaei	1.5
5/13/2023	1	Honaunau_1	6	K5	6.6	Echinometra mathaei	2
5/13/2023	1	Honaunau_1	6	K5	6.6	Echinometra mathaei	3
5/13/2023	1	Honaunau_1	6	K5	6.6	Echinometra mathaei	3
5/13/2023	1	Honaunau_1	6	K5	6.6	Echinometra mathaei	3.5
5/13/2023	1	Honaunau_1	6	K5	6.6	Echinometra mathaei	2.5
5/13/2023	1	Honaunau_1	6	K6	6.9	Echinometra mathaei	3.5
5/13/2023	1	Honaunau_1	6	K6	6.9	Echinometra mathaei	1.5
5/13/2023	1	Honaunau_1	6	K7	6.7	Heterocentrotus mamillatus	5
5/13/2023	1	Honaunau_1	6	K7	6.7	Heterocentrotus mamillatus	8
5/13/2023	1	Honaunau_1	6	K7	6.7	Heterocentrotus mamillatus	4.5
5/13/2023	1	Honaunau_1	6	K7	6.7	Echinometra mathaei	3
5/13/2023	1	Honaunau_1	6	K7	6.7	Echinometra mathaei	2.5
5/13/2023	1	Honaunau_1	6	K7	6.7	Echinometra mathaei	1.5
5/13/2023	1	Honaunau_1	6	K7	6.7	Echinostrephus aciculatus	2
5/13/2023	1	Honaunau_1	6	K8	6.5	Echinometra mathaei	2
5/13/2023	1	Honaunau_1	6	K8	6.5	Echinometra mathaei	2.5
5/13/2023	1	Honaunau_1	6	K8	6.5	Echinometra mathaei	3
5/13/2023	1	Honaunau_1	6	K8	6.5	Echinometra mathaei	2
5/13/2023	1	Honaunau_1	6	K8	6.5	Echinometra mathaei	3.5
5/13/2023	1	Honaunau_1	6	K8	6.5	Echinometra mathaei	3
5/13/2023	1	Honaunau_1	6	K8	6.5	Echinometra mathaei	2.5
5/13/2023	1	Honaunau_1	6	K8	6.5	Echinometra mathaei	3
5/13/2023	1	Honaunau_1	6	K8	6.5	Echinometra mathaei	2
5/13/2023	1	Honaunau_1	6	K8	6.5	Echinothrix calamaris	5
5/13/2023	2	Honaunau_1	6	K9	5.7	Heterocentrotus mamillatus	3.5
5/13/2023	2	Honaunau_1	6	K9	5.7	Heterocentrotus mamillatus	5
5/13/2023	2	Honaunau_1	6	K9	5.7	Heterocentrotus mamillatus	4
5/13/2023	2	Honaunau_1	6	K9	5.7	Echinometra mathaei	1
5/13/2023	2	Honaunau_1	6	K9	5.7	Echinometra mathaei	2
5/13/2023	2	Honaunau_1	6	K9	5.7	Echinometra mathaei	2.5
5/13/2023	2	Honaunau_1	6	K9	5.7	Echinometra mathaei	3
5/13/2023	2	Honaunau_1	6	K9	5.7	Echinometra mathaei	1
5/13/2023	2	Honaunau_1	6	K9	5.7	Echinometra mathaei	3.5
5/13/2023	2	Honaunau_1	6	K9	5.7	Echinometra mathaei	3
5/13/2023	2	Honaunau_1	6	K9	5.7	Echinometra mathaei	3
5/13/2023	2	Honaunau_1	6	K9	5.7	Echinometra mathaei	4
5/13/2023	2	Honaunau_1	6	K9	5.7	Echinometra mathaei	4
5/13/2023	2	Honaunau_1	6	K10	5.5	Heterocentrotus mamillatus	4
5/13/2023	2	Honaunau_1	6	K10	5.5	Heterocentrotus mamillatus	6
5/13/2023	2	Honaunau_1	6	K10	5.5	Heterocentrotus mamillatus	6
5/13/2023	2	Honaunau_1	6	K10	5.5	Echinometra mathaei	3
5/13/2023	2	Honaunau_1	6	K10	5.5	Echinometra mathaei	4
5/13/2023	2	Honaunau_1	6	K10	5.5	Echinometra mathaei	2
5/13/2023	2	Honaunau_1	6	K10	5.5	Echinometra mathaei	2.5
5/13/2023	2	Honaunau_1	6	K10	5.5	Echinometra mathaei	2.5
5/13/2023	2	Honaunau_1	6	K10	5.5	Echinometra mathaei	1.5
5/13/2023	2	Honaunau_1	6	K10	5.5	Echinometra mathaei	3
5/13/2023	2	Honaunau_1	6	K10	5.5	Echinometra mathaei	0.5
5/13/2023	2	Honaunau_1	6	K10	5.5	Echinostrephus aciculatus	2
5/13/2023	3	Honaunau_1	6	K11	6.2	Echinometra mathaei	1.5
5/13/2023	3	Honaunau_1	6	K11	6.2	Echinometra mathaei	1.5
5/13/2023	3	Honaunau_1	6	K11	6.2	Echinometra mathaei	2
5/13/2023	3	Honaunau_1	6	K11	6.2	Echinometra mathaei	2
5/13/2023	3	Honaunau_1	6	K11	6.2	Echinometra mathaei	4
5/13/2023	3	Honaunau_1	6	K11	6.2	Echinometra mathaei	3
5/13/2023	3	Honaunau_1	6	K11	6.2	Echinometra mathaei	4
5/13/2023	3	Honaunau_1	6	K11	6.2	Echinometra mathaei	2
5/13/2023	3	Honaunau_1	6	K11	6.2	Echinometra mathaei	2
5/13/2023	3	Honaunau_1	6	K11	6.2	Echinometra mathaei	2.5
5/13/2023	3	Honaunau_1	6	K11	6.2	Echinometra mathaei	1
5/13/2023	3	Honaunau_1	6	K11	6.2	Echinometra mathaei	2
5/13/2023	3	Honaunau_1	6	K11	6.2	Echinometra mathaei	1.5
5/13/2023	3	Honaunau_1	6	K11	6.2	Echinometra mathaei	2.5
5/13/2023	3	Honaunau_1	6	K11	6.2	Echinometra mathaei	3
5/13/2023	3	Honaunau_1	6	K11	6.2	Echinometra mathaei	1.5
5/13/2023	3	Honaunau_1	6	K11	6.2	Echinometra mathaei	2
5/13/2023	3	Honaunau_1	6	K11	6.2	Heterocentrotus mamillatus	2.5
5/13/2023	3	Honaunau_1	6	K11	6.2	Heterocentrotus mamillatus	3
5/13/2023	3	Honaunau_1	6	K12	6.8	Echinometra mathaei	2
5/13/2023	3	Honaunau_1	6	K12	6.8	Echinometra mathaei	1.5
5/13/2023	3	Honaunau_1	6	K12	6.8	Echinometra mathaei	1
5/13/2023	3	Honaunau_1	6	K13	5.9	Echinometra mathaei	2
5/13/2023	3	Honaunau_1	6	K13	5.9	Echinometra mathaei	3
5/13/2023	3	Honaunau_1	6	K13	5.9	Echinometra mathaei	3
5/13/2023	3	Honaunau_1	6	K13	5.9	Echinometra mathaei	5
5/13/2023	3	Honaunau_1	6	K13	5.9	Echinometra mathaei	3
5/13/2023	3	Honaunau_1	6	K13	5.9	Echinometra mathaei	2.5
5/13/2023	3	Honaunau_1	6	K13	5.9	Echinometra mathaei	2.5
5/13/2023	3	Honaunau_1	6	K13	5.9	Echinometra mathaei	4
5/13/2023	3	Honaunau_1	6	K13	5.9	Echinometra mathaei	3.5
5/13/2023	3	Honaunau_1	6	K13	5.9	Echinometra mathaei	3.5
5/13/2023	3	Honaunau_1	6	K13	5.9	Echinometra mathaei	2
5/13/2023	3	Honaunau_1	6	K13	5.9	Echinometra mathaei	1.5
5/13/2023	3	Honaunau_1	6	K13	5.9	Echinometra mathaei	2
5/13/2023	3	Honaunau_1	6	K13	5.9	Heterocentrotus mamillatus	6
5/13/2023	1	Honaunau_1	6	L1	5.6	Echinometra mathaei	2
5/13/2023	1	Honaunau_1	6	L1	5.6	Echinometra mathaei	2.5
5/13/2023	1	Honaunau_1	6	L1	5.6	Echinometra mathaei	3
5/13/2023	1	Honaunau_1	6	L1	5.6	Echinometra mathaei	1.5
5/13/2023	1	Honaunau_1	6	L1	5.6	Echinometra mathaei	2.5
5/13/2023	1	Honaunau_1	6	L1	5.6	Echinometra mathaei	3
5/13/2023	1	Honaunau_1	6	L1	5.6	Echinometra mathaei	2
5/13/2023	1	Honaunau_1	6	L1	5.6	Echinometra mathaei	3
5/13/2023	1	Honaunau_1	6	L1	5.6	Echinometra mathaei	2.5
5/13/2023	1	Honaunau_1	6	L1	5.6	Echinometra mathaei	1
5/13/2023	1	Honaunau_1	6	L1	5.6	Echinometra mathaei	2
5/13/2023	1	Honaunau_1	6	L1	5.6	Echinometra mathaei	1.5
5/13/2023	1	Honaunau_1	6	L1	5.6	Echinometra mathaei	3
5/13/2023	1	Honaunau_1	6	L1	5.6	Echinometra mathaei	3
5/13/2023	1	Honaunau_1	6	L1	5.6	Echinometra mathaei	1.5
5/13/2023	1	Honaunau_1	6	L1	5.6	Echinometra mathaei	2
5/13/2023	1	Honaunau_1	6	L1	5.6	Echinometra mathaei	2.5
5/13/2023	1	Honaunau_1	6	L1	5.6	Echinometra mathaei	3.5
5/13/2023	1	Honaunau_1	6	L1	5.6	Echinometra mathaei	2.5
5/13/2023	1	Honaunau_1	6	L1	5.6	Echinometra mathaei	1.5
5/13/2023	1	Honaunau_1	6	L1	5.6	Echinometra mathaei	2
5/13/2023	1	Honaunau_1	6	L2	6.1	Echinometra mathaei	2.5
5/13/2023	1	Honaunau_1	6	L2	6.1	Echinometra mathaei	2
5/13/2023	1	Honaunau_1	6	L2	6.1	Echinometra mathaei	3
5/13/2023	1	Honaunau_1	6	L2	6.1	Echinometra mathaei	1.5
5/13/2023	1	Honaunau_1	6	L2	6.1	Echinometra mathaei	2
5/13/2023	1	Honaunau_1	6	L2	6.1	Echinometra mathaei	1
5/13/2023	1	Honaunau_1	6	L2	6.1	Echinometra mathaei	0.5
5/13/2023	1	Honaunau_1	6	L2	6.1	Echinometra mathaei	2
5/13/2023	1	Honaunau_1	6	L2	6.1	Echinometra mathaei	3
5/13/2023	1	Honaunau_1	6	L2	6.1	Echinometra mathaei	2.5
5/13/2023	1	Honaunau_1	6	L2	6.1	Echinometra mathaei	4
5/13/2023	1	Honaunau_1	6	L2	6.1	Echinometra mathaei	2.5
5/13/2023	1	Honaunau_1	6	L2	6.1	Echinometra mathaei	2.5
5/13/2023	1	Honaunau_1	6	L2	6.1	Echinometra mathaei	2
5/13/2023	1	Honaunau_1	6	L2	6.1	Echinometra mathaei	1
5/13/2023	1	Honaunau_1	6	L2	6.1	Echinometra mathaei	1.5
5/13/2023	1	Honaunau_1	6	L2	6.1	Echinothrix diadema	9.5
5/13/2023	1	Honaunau_1	6	L3	6.6	Echinometra mathaei	1
5/13/2023	1	Honaunau_1	6	L3	6.6	Echinometra mathaei	2.5
5/13/2023	1	Honaunau_1	6	L3	6.6	Echinometra mathaei	2
5/13/2023	1	Honaunau_1	6	L3	6.6	Echinometra mathaei	2
5/13/2023	1	Honaunau_1	6	L3	6.6	Echinometra mathaei	2
5/13/2023	1	Honaunau_1	6	L3	6.6	Echinometra mathaei	1
5/13/2023	1	Honaunau_1	6	L3	6.6	Echinometra mathaei	3
5/13/2023	1	Honaunau_1	6	L3	6.6	Echinometra mathaei	2
5/13/2023	1	Honaunau_1	6	L3	6.6	Echinometra mathaei	1
5/13/2023	1	Honaunau_1	6	L3	6.6	Echinometra mathaei	2
5/13/2023	1	Honaunau_1	6	L3	6.6	Echinometra mathaei	2
5/13/2023	1	Honaunau_1	6	L3	6.6	Echinometra mathaei	2.5
5/13/2023	1	Honaunau_1	6	L3	6.6	Echinometra mathaei	3
5/13/2023	1	Honaunau_1	6	L3	6.6	Echinometra mathaei	2.5
5/13/2023	1	Honaunau_1	6	L3	6.6	Echinometra mathaei	1.5
5/13/2023	1	Honaunau_1	6	L3	6.6	Echinometra mathaei	3
5/13/2023	1	Honaunau_1	6	L3	6.6	Echinometra mathaei	3
5/13/2023	1	Honaunau_1	6	L3	6.6	Echinometra mathaei	0.5
5/13/2023	1	Honaunau_1	6	L3	6.6	Echinometra mathaei	1
5/13/2023	1	Honaunau_1	6	L3	6.6	Echinometra mathaei	0.5
5/13/2023	1	Honaunau_1	6	L3	6.6	Echinometra mathaei	1
5/13/2023	1	Honaunau_1	6	L3	6.6	Echinometra mathaei	0.5
5/13/2023	1	Honaunau_1	6	L3	6.6	Echinometra mathaei	2.5
5/13/2023	1	Honaunau_1	6	L3	6.6	Echinometra mathaei	2
5/13/2023	1	Honaunau_1	6	L4	6.7	Echinometra mathaei	0.5
5/13/2023	1	Honaunau_1	6	L4	6.7	Echinometra mathaei	2
5/13/2023	1	Honaunau_1	6	L4	6.7	Echinometra mathaei	3
5/13/2023	1	Honaunau_1	6	L4	6.7	Echinometra mathaei	3.5
5/13/2023	1	Honaunau_1	6	L4	6.7	Echinometra mathaei	2
5/13/2023	1	Honaunau_1	6	L4	6.7	Echinometra mathaei	2
5/13/2023	1	Honaunau_1	6	L4	6.7	Echinometra mathaei	1.5
5/13/2023	1	Honaunau_1	6	L4	6.7	Echinometra mathaei	2.5
5/13/2023	1	Honaunau_1	6	L4	6.7	Echinometra mathaei	3
5/13/2023	1	Honaunau_1	6	L4	6.7	Echinometra mathaei	2
5/13/2023	1	Honaunau_1	6	L4	6.7	Echinometra mathaei	2
5/13/2023	1	Honaunau_1	6	L4	6.7	Heterocentrotus mamillatus	6
5/13/2023	1	Honaunau_1	6	L4	6.7	Echinometra mathaei	1.5
5/13/2023	1	Honaunau_1	6	L5	6.1	Tripneustes gratilla	5.5
5/13/2023	1	Honaunau_1	6	L5	6.1	Echinometra mathaei	3
5/13/2023	1	Honaunau_1	6	L5	6.1	Echinometra mathaei	1.5
5/13/2023	1	Honaunau_1	6	L5	6.1	Echinometra mathaei	2
5/13/2023	1	Honaunau_1	6	L5	6.1	Echinometra mathaei	2.5
5/13/2023	1	Honaunau_1	6	L5	6.1	Echinometra mathaei	2
5/13/2023	1	Honaunau_1	6	L5	6.1	Echinometra mathaei	3
5/13/2023	1	Honaunau_1	6	L5	6.1	Echinometra mathaei	2
5/13/2023	1	Honaunau_1	6	L5	6.1	Echinometra mathaei	2
5/13/2023	1	Honaunau_1	6	L5	6.1	Echinometra mathaei	1.5
5/13/2023	1	Honaunau_1	6	L5	6.1	Heterocentrotus mamillatus	4.5
5/13/2023	1	Honaunau_1	6	L6	6.5	Echinometra mathaei	2
5/13/2023	1	Honaunau_1	6	L6	6.5	Echinometra mathaei	2
5/13/2023	1	Honaunau_1	6	L6	6.5	Echinometra mathaei	1
5/13/2023	1	Honaunau_1	6	L6	6.5	Echinometra mathaei	1.5
5/13/2023	1	Honaunau_1	6	L6	6.5	Echinometra mathaei	2
5/13/2023	1	Honaunau_1	6	L6	6.5	Echinometra mathaei	2.5
5/13/2023	1	Honaunau_1	6	L6	6.5	Echinometra mathaei	2
5/13/2023	1	Honaunau_1	6	L6	6.5	Echinometra mathaei	2
5/13/2023	1	Honaunau_1	6	L6	6.5	Echinometra mathaei	3.5
5/13/2023	1	Honaunau_1	6	L6	6.5	Echinometra mathaei	2
5/13/2023	1	Honaunau_1	6	L6	6.5	Echinometra mathaei	4
5/13/2023	1	Honaunau_1	6	L7	6.8	n/a	n/a	Sand
5/13/2023	1	Honaunau_1	6	L8	5.5	Colobocentrotus atratus	1
5/13/2023	1	Honaunau_1	6	L8	5.5	Echinometra mathaei	2
5/13/2023	1	Honaunau_1	6	L8	5.5	Echinometra mathaei	2
5/13/2023	1	Honaunau_1	6	L8	5.5	Echinometra mathaei	2.5
5/13/2023	1	Honaunau_1	6	L8	5.5	Echinometra mathaei	1
5/13/2023	1	Honaunau_1	6	L8	5.5	Echinometra mathaei	2
5/13/2023	1	Honaunau_1	6	L8	5.5	Echinometra mathaei	1
5/13/2023	1	Honaunau_1	6	L8	5.5	Echinometra mathaei	3
5/13/2023	1	Honaunau_1	6	L8	5.5	Echinometra mathaei	1.5
5/13/2023	1	Honaunau_1	6	L8	5.5	Echinometra mathaei	2
5/13/2023	1	Honaunau_1	6	L8	5.5	Echinometra mathaei	2.5
5/13/2023	1	Honaunau_1	6	L8	5.5	Echinometra mathaei	3
5/13/2023	1	Honaunau_1	6	L8	5.5	Echinometra mathaei	2
5/13/2023	1	Honaunau_1	6	L8	5.5	Echinometra mathaei	2
5/13/2023	1	Honaunau_1	6	L8	5.5	Echinometra mathaei	1.5
5/13/2023	1	Honaunau_1	6	L8	5.5	Echinometra mathaei	1
5/13/2023	1	Honaunau_1	6	L8	5.5	Echinometra mathaei	1.5
5/13/2023	1	Honaunau_1	6	L8	5.5	Echinometra mathaei	1
5/13/2023	1	Honaunau_1	6	L8	5.5	Echinometra mathaei	1
5/13/2023	1	Honaunau_1	6	L8	5.5	Echinometra mathaei	0.5
5/13/2023	1	Honaunau_1	6	L8	5.5	Echinometra mathaei	0.5
5/13/2023	1	Honaunau_1	6	L8	5.5	Echinometra mathaei	1
5/13/2023	1	Honaunau_1	6	L8	5.5	Echinometra mathaei	3.5
5/13/2023	1	Honaunau_1	6	L8	5.5	Echinometra mathaei	2.5
5/13/2023	1	Honaunau_1	6	L8	5.5	Echinometra mathaei	2
5/13/2023	1	Honaunau_1	6	L8	5.5	Echinometra mathaei	2
5/13/2023	1	Honaunau_1	6	L8	5.5	Echinostrephus aciculatus	3
5/13/2023	1	Honaunau_1	6	L8	5.5	Heterocentrotus mamillatus	5.5
5/13/2023	1	Honaunau_1	6	L8	5.5	Heterocentrotus mamillatus	6
5/13/2023	2	Honaunau_1	6	L9	6.2	Echinometra mathaei	2
5/13/2023	2	Honaunau_1	6	L9	6.2	Echinometra mathaei	2
5/13/2023	2	Honaunau_1	6	L9	6.2	Echinometra mathaei	2
5/13/2023	2	Honaunau_1	6	L9	6.2	Echinometra mathaei	0.5
5/13/2023	2	Honaunau_1	6	L9	6.2	Echinometra mathaei	2.5
5/13/2023	2	Honaunau_1	6	L9	6.2	Echinometra mathaei	2
5/13/2023	2	Honaunau_1	6	L9	6.2	Echinometra mathaei	1.5
5/13/2023	2	Honaunau_1	6	L9	6.2	Echinometra mathaei	2.5
5/13/2023	2	Honaunau_1	6	L9	6.2	Echinometra mathaei	1.5
5/13/2023	2	Honaunau_1	6	L9	6.2	Echinometra mathaei	2
5/13/2023	2	Honaunau_1	6	L9	6.2	Echinometra mathaei	2.5
5/13/2023	2	Honaunau_1	6	L9	6.2	Echinometra mathaei	3
5/13/2023	2	Honaunau_1	6	L9	6.2	Echinometra mathaei	2.5
5/13/2023	2	Honaunau_1	6	L9	6.2	Echinometra mathaei	2.5
5/13/2023	2	Honaunau_1	6	L9	6.2	Echinometra mathaei	1.5
5/13/2023	2	Honaunau_1	6	L9	6.2	Echinometra mathaei	1.5
5/13/2023	2	Honaunau_1	6	L10	5.4	Heterocentrotus mamillatus	5.5
5/13/2023	2	Honaunau_1	6	L10	5.4	Heterocentrotus mamillatus	4.5
5/13/2023	2	Honaunau_1	6	L10	5.4	Heterocentrotus mamillatus	6
5/13/2023	2	Honaunau_1	6	L10	5.4	Heterocentrotus mamillatus	5
5/13/2023	2	Honaunau_1	6	L10	5.4	Heterocentrotus mamillatus	5
5/13/2023	2	Honaunau_1	6	L10	5.4	Heterocentrotus mamillatus	4.5
5/13/2023	2	Honaunau_1	6	L10	5.4	Heterocentrotus mamillatus	5
5/13/2023	2	Honaunau_1	6	L10	5.4	Echinometra mathaei	4
5/13/2023	2	Honaunau_1	6	L10	5.4	Echinometra mathaei	2
5/13/2023	2	Honaunau_1	6	L10	5.4	Echinometra mathaei	1.5
5/13/2023	2	Honaunau_1	6	L10	5.4	Echinometra mathaei	2
5/13/2023	2	Honaunau_1	6	L10	5.4	Echinometra mathaei	1.5
5/13/2023	2	Honaunau_1	6	L10	5.4	Echinometra mathaei	1
5/13/2023	2	Honaunau_1	6	L10	5.4	Echinothrix calamaris	2.5
5/13/2023	2	Honaunau_1	6	L11	6.2	Echinometra mathaei	1.5
5/13/2023	2	Honaunau_1	6	L11	6.2	Echinometra mathaei	1.5
5/13/2023	2	Honaunau_1	6	L11	6.2	Heterocentrotus mamillatus	6
5/13/2023	2	Honaunau_1	6	L11	6.2	Echinometra mathaei	2.5
5/13/2023	2	Honaunau_1	6	L12	5.2	Echinometra mathaei	3.5
5/13/2023	2	Honaunau_1	6	L12	5.2	Echinometra mathaei	2
5/13/2023	2	Honaunau_1	6	L12	5.2	Echinometra mathaei	1.5
5/13/2023	2	Honaunau_1	6	L12	5.2	Echinometra mathaei	2
5/13/2023	2	Honaunau_1	6	L12	5.2	Echinometra mathaei	3.5
5/13/2023	2	Honaunau_1	6	L12	5.2	Echinometra mathaei	2
5/13/2023	2	Honaunau_1	6	L12	5.2	Echinometra mathaei	3
5/13/2023	2	Honaunau_1	6	L12	5.2	Echinometra mathaei	3.5
5/13/2023	2	Honaunau_1	6	L12	5.2	Echinometra mathaei	2
5/13/2023	2	Honaunau_1	6	L12	5.2	Echinometra mathaei	2
5/13/2023	2	Honaunau_1	6	L12	5.2	Echinometra mathaei	2.5
5/13/2023	2	Honaunau_1	6	L12	5.2	Echinometra mathaei	1.5
5/13/2023	2	Honaunau_1	6	L12	5.2	Echinometra mathaei	3
5/13/2023	2	Honaunau_1	6	L12	5.2	Heterocentrotus mamillatus	4.5
5/13/2023	2	Honaunau_1	6	L12	5.2	Heterocentrotus mamillatus	4
5/13/2023	2	Honaunau_1	6	L12	5.2	Tripneustes gratilla	6.5
5/13/2023	2	Honaunau_1	6	L13	5.9	Echinometra mathaei	2.5	Tripneustes gratilla test
5/13/2023	2	Honaunau_1	6	L13	5.9	Echinometra mathaei	1.5
5/13/2023	2	Honaunau_1	6	L13	5.9	Echinometra mathaei	1
5/13/2023	2	Honaunau_1	6	L13	5.9	Echinometra mathaei	2.5
5/13/2023	2	Honaunau_1	6	L13	5.9	Echinometra mathaei	1.5
5/13/2023	2	Honaunau_1	6	L13	5.9	Echinometra mathaei	2
5/13/2023	2	Honaunau_1	6	L13	5.9	Echinometra mathaei	2
5/13/2023	2	Honaunau_1	6	L13	5.9	Echinometra mathaei	4
5/13/2023	2	Honaunau_1	6	L13	5.9	Echinometra mathaei	2
5/13/2023	2	Honaunau_1	6	L13	5.9	Echinometra mathaei	3
5/13/2023	2	Honaunau_1	6	L13	5.9	Echinometra mathaei	0.5
5/13/2023	2	Honaunau_1	6	L13	5.9	Echinometra mathaei	0.5
5/13/2023	2	Honaunau_1	6	L13	5.9	Echinometra mathaei	2.5
5/13/2023	2	Honaunau_1	6	L13	5.9	Echinometra mathaei	2
5/13/2023	2	Honaunau_1	6	L13	5.9	Echinometra mathaei	3.5
5/13/2023	2	Honaunau_1	6	L13	5.9	Echinometra mathaei	2.5
5/13/2023	2	Honaunau_1	6	L13	5.9	Echinometra mathaei	2
5/13/2023	2	Honaunau_1	6	L13	5.9	Echinometra mathaei	2.5
5/13/2023	2	Honaunau_1	6	L13	5.9	Echinometra mathaei	2
5/13/2023	2	Honaunau_1	6	L13	5.9	Echinometra mathaei	1.5
5/13/2023	2	Honaunau_1	6	L13	5.9	Echinometra mathaei	2
5/13/2023	2	Honaunau_1	6	L14	5.7	Echinometra mathaei	1
5/13/2023	2	Honaunau_1	6	L14	5.7	Echinometra mathaei	1.5
5/13/2023	2	Honaunau_1	6	L14	5.7	Echinometra mathaei	2
5/13/2023	2	Honaunau_1	6	L14	5.7	Echinometra mathaei	2
5/13/2023	2	Honaunau_1	6	L14	5.7	Echinometra mathaei	2
5/13/2023	2	Honaunau_1	6	L14	5.7	Echinometra mathaei	2
5/13/2023	2	Honaunau_1	6	L14	5.7	Echinometra mathaei	3
5/13/2023	2	Honaunau_1	6	L14	5.7	Echinometra mathaei	2
5/13/2023	2	Honaunau_1	6	L14	5.7	Echinometra mathaei	2
5/13/2023	2	Honaunau_1	6	L14	5.7	Echinometra mathaei	2.5
5/13/2023	2	Honaunau_1	6	L14	5.7	Echinometra mathaei	2
5/13/2023	2	Honaunau_1	6	L14	5.7	Heterocentrotus mamillatus	6.5
5/13/2023	2	Honaunau_1	6	L14	5.7	Echinothrix calamaris	5
5/13/2023	2	Honaunau_1	6	L15	5.3	Echinometra mathaei	2.5
5/13/2023	2	Honaunau_1	6	L15	5.3	Echinometra mathaei	2
5/13/2023	2	Honaunau_1	6	L15	5.3	Echinometra mathaei	1.5
5/13/2023	2	Honaunau_1	6	L15	5.3	Echinometra mathaei	2.5
5/13/2023	2	Honaunau_1	6	L15	5.3	Echinometra mathaei	2
5/13/2023	2	Honaunau_1	6	L15	5.3	Echinometra mathaei	2
5/13/2023	2	Honaunau_1	6	L15	5.3	Echinometra mathaei	3
5/13/2023	2	Honaunau_1	6	L15	5.3	Echinometra mathaei	2.5
5/13/2023	3	Honaunau_1	6	L16		Heterocentrotus mamillatus	5
5/13/2023	3	Honaunau_1	6	L16		Heterocentrotus mamillatus	6
5/13/2023	3	Honaunau_1	6	L16		Heterocentrotus mamillatus	6.5
5/13/2023	3	Honaunau_1	6	L16		Echinometra mathaei	2
5/13/2023	3	Honaunau_1	6	L16		Echinometra mathaei	2.5
5/13/2023	3	Honaunau_1	6	L16		Echinometra mathaei	3
5/13/2023	3	Honaunau_1	6	L16		Echinometra mathaei	2
5/13/2023	3	Honaunau_1	6	L16		Echinometra mathaei	2
5/13/2023	3	Honaunau_1	6	L16		Echinometra mathaei	3
5/13/2023	3	Honaunau_1	6	L16		Echinometra mathaei	1.5
5/13/2023	3	Honaunau_1	6	L16		Echinometra mathaei	2
5/13/2023	3	Honaunau_1	6	L16		Echinometra mathaei	2.5
5/13/2023	3	Honaunau_1	6	L16		Echinometra mathaei	3
5/13/2023	3	Honaunau_1	6	L16		Echinometra mathaei	2.5
5/13/2023	3	Honaunau_1	6	L16		Echinometra mathaei	2
5/13/2023	3	Honaunau_1	6	L16		Echinometra mathaei	0.5
5/13/2023	3	Honaunau_1	6	L16		Echinometra mathaei	1.5
5/13/2023	3	Honaunau_1	6	L16		Echinometra mathaei	3
5/13/2023	3	Honaunau_1	6	L16		Echinometra mathaei	2.5
5/13/2023	3	Honaunau_1	6	L16		Echinometra mathaei	3
5/13/2023	3	Honaunau_1	6	L16		Echinometra mathaei	2.5
5/13/2023	3	Honaunau_1	6	L16		Echinometra mathaei	1.5
5/13/2023	3	Honaunau_1	6	L16		Echinometra mathaei	2.5
5/13/2023	3	Honaunau_1	6	L16		Echinometra mathaei	2
5/13/2023	3	Honaunau_1	6	L17		Tripneustes gratilla	7
5/13/2023	3	Honaunau_1	6	L17		Echinometra mathaei	4
5/13/2023	3	Honaunau_1	6	L17		Echinometra mathaei	1.5
5/13/2023	3	Honaunau_1	6	L17		Echinometra mathaei	3
5/13/2023	3	Honaunau_1	6	L17		Echinometra mathaei	1.5
5/13/2023	3	Honaunau_1	6	L17		Echinometra mathaei	2
5/13/2023	3	Honaunau_1	6	L17		Echinometra mathaei	3.5
5/13/2023	3	Honaunau_1	6	L17		Echinometra mathaei	2.5
5/13/2023	3	Honaunau_1	6	L17		Echinometra mathaei	1.5
5/13/2023	3	Honaunau_1	6	L17		Echinometra mathaei	3
5/13/2023	3	Honaunau_1	6	L17		Echinometra mathaei	3
5/13/2023	4	Honaunau_1	3	K1	3.4	Echinometra mathaei	2.5
5/13/2023	4	Honaunau_1	3	K1	3.4	Echinometra mathaei	2
5/13/2023	4	Honaunau_1	3	K1	3.4	Echinometra mathaei	4
5/13/2023	4	Honaunau_1	3	K1	3.4	Echinometra mathaei	5
5/13/2023	4	Honaunau_1	3	K1	3.4	Echinometra mathaei	3
5/13/2023	4	Honaunau_1	3	K1	3.4	Echinometra mathaei	5
5/13/2023	4	Honaunau_1	3	K1	3.4	Echinometra mathaei	1.5
5/13/2023	4	Honaunau_1	3	K1	3.4	Echinometra mathaei	1
5/13/2023	4	Honaunau_1	3	K1	3.4	Echinometra mathaei	1.5
5/13/2023	4	Honaunau_1	3	K2	3.1	Echinometra mathaei	4
5/13/2023	4	Honaunau_1	3	K2	3.1	Echinometra mathaei	3
5/13/2023	4	Honaunau_1	3	K2	3.1	Echinometra mathaei	2.5
5/13/2023	4	Honaunau_1	3	K2	3.1	Echinometra mathaei	2.5
5/13/2023	4	Honaunau_1	3	K2	3.1	Echinometra mathaei	1.5
5/13/2023	4	Honaunau_1	3	K3	2.9	Echinometra mathaei	3
5/13/2023	4	Honaunau_1	3	K3	2.9	Echinometra mathaei	3
5/13/2023	4	Honaunau_1	3	K3	2.9	Echinometra mathaei	3
5/13/2023	4	Honaunau_1	3	K3	2.9	Echinometra mathaei	3
5/13/2023	4	Honaunau_1	3	K3	2.9	Echinometra mathaei	2.5
5/13/2023	4	Honaunau_1	3	K3	2.9	Echinometra mathaei	2.5
5/13/2023	4	Honaunau_1	3	K3	2.9	Echinometra mathaei	3
5/13/2023	4	Honaunau_1	3	K3	2.9	Echinometra mathaei	4
5/13/2023	4	Honaunau_1	3	K3	2.9	Heterocentrotus mamillatus	10
5/13/2023	4	Honaunau_1	3	K3	2.9	Heterocentrotus mamillatus	8
5/13/2023	4	Honaunau_1	3	K3	2.9	Diadema savignyi	5
5/13/2023	4	Honaunau_1	3	K3	2.9	Diadema paucispinum	15
5/13/2023	4	Honaunau_1	3	K4	3	Echinometra mathaei	1.5
5/13/2023	4	Honaunau_1	3	K4	3	Echinometra mathaei	3.5
5/13/2023	4	Honaunau_1	3	K4	3	Echinometra mathaei	2.5
5/13/2023	4	Honaunau_1	3	K4	3	Echinometra mathaei	3
5/13/2023	4	Honaunau_1	3	K4	3	Echinometra mathaei	1
5/13/2023	4	Honaunau_1	3	K4	3	Echinometra mathaei	2
5/13/2023	4	Honaunau_1	3	K4	3	Echinometra mathaei	4
5/13/2023	4	Honaunau_1	3	K4	3	Echinometra mathaei	0.5
5/13/2023	4	Honaunau_1	3	K4	3	Echinometra mathaei	1
5/13/2023	4	Honaunau_1	3	K4	3	Echinometra mathaei	1
5/13/2023	4	Honaunau_1	3	K4	3	Echinometra mathaei	0.5
5/13/2023	4	Honaunau_1	3	K4	3	Echinometra mathaei	2.5
5/13/2023	4	Honaunau_1	3	K4	3	Echinometra mathaei	4
5/13/2023	4	Honaunau_1	3	K4	3	Echinothrix calamaris	12
5/13/2023	4	Honaunau_1	3	K5	3.4	Echinometra mathaei	3
5/13/2023	4	Honaunau_1	3	K5	3.4	Echinometra mathaei	3
5/13/2023	4	Honaunau_1	3	K5	3.4	Echinometra mathaei	1.5
5/13/2023	4	Honaunau_1	3	K5	3.4	Echinometra mathaei	2.5
5/13/2023	4	Honaunau_1	3	K5	3.4	Echinometra mathaei	4.5
5/13/2023	4	Honaunau_1	3	K5	3.4	Echinometra mathaei	4
5/13/2023	4	Honaunau_1	3	K5	3.4	Echinometra mathaei	0.5
5/13/2023	4	Honaunau_1	3	K5	3.4	Echinometra mathaei	2
5/13/2023	4	Honaunau_1	3	K5	3.4	Echinometra mathaei	3
5/13/2023	4	Honaunau_1	3	K5	3.4	Echinometra mathaei	3.5
5/13/2023	4	Honaunau_1	3	K5	3.4	Echinometra mathaei	1
5/13/2023	4	Honaunau_1	3	K5	3.4	Echinometra mathaei	2
5/13/2023	4	Honaunau_1	3	K5	3.4	Echinometra mathaei	1
5/13/2023	4	Honaunau_1	3	K5	3.4	Echinometra mathaei	1.5
5/13/2023	4	Honaunau_1	3	K5	3.4	Echinometra mathaei	1.5
5/13/2023	4	Honaunau_1	3	K5	3.4	Echinometra mathaei	1.5
5/13/2023	4	Honaunau_1	3	K5	3.4	Echinometra mathaei	1
5/13/2023	4	Honaunau_1	3	K5	3.4	Echinometra mathaei	1
5/13/2023	4	Honaunau_1	3	K5	3.4	Echinometra mathaei	1
5/13/2023	4	Honaunau_1	3	K5	3.4	Echinometra mathaei	2
5/13/2023	4	Honaunau_1	3	K5	3.4	Echinometra mathaei	1.5
5/13/2023	4	Honaunau_1	3	K5	3.4	Echinometra mathaei	2.5
5/13/2023	4	Honaunau_1	3	K5	3.4	Diadema savignyi	8
5/13/2023	4	Honaunau_1	3	K6	2.8	Echinometra mathaei	4
5/13/2023	4	Honaunau_1	3	K6	2.8	Echinometra mathaei	4
5/13/2023	4	Honaunau_1	3	K6	2.8	Echinometra mathaei	2
5/13/2023	4	Honaunau_1	3	K6	2.8	Echinometra mathaei	2.5
5/13/2023	4	Honaunau_1	3	K6	2.8	Echinometra mathaei	1.5
5/13/2023	4	Honaunau_1	3	K6	2.8	Echinometra mathaei	3.5
5/13/2023	4	Honaunau_1	3	K6	2.8	Echinometra mathaei	1
5/13/2023	4	Honaunau_1	3	K6	2.8	Echinometra mathaei	4
5/13/2023	4	Honaunau_1	3	K6	2.8	Echinometra mathaei	4
5/13/2023	4	Honaunau_1	3	K6	2.8	Echinometra mathaei	1.5
5/13/2023	4	Honaunau_1	3	K6	2.8	Echinometra mathaei	3
5/13/2023	4	Honaunau_1	3	K6	2.8	Echinometra mathaei	3
5/13/2023	4	Honaunau_1	3	K6	2.8	Echinometra mathaei	3
5/13/2023	4	Honaunau_1	3	K6	2.8	Echinometra mathaei	4
5/13/2023	4	Honaunau_1	3	K6	2.8	Echinometra mathaei	6
5/13/2023	4	Honaunau_1	3	K6	2.8	Echinometra mathaei	1
5/13/2023	4	Honaunau_1	3	K6	2.8	Heterocentrotus mamillatus	2.5
5/13/2023	4	Honaunau_1	3	K6	2.8	Echinostrephus aciculatus	1
5/13/2023	4	Honaunau_1	3	K7	3	Echinometra mathaei	3
5/13/2023	4	Honaunau_1	3	K7	3	Echinometra mathaei	3
5/13/2023	4	Honaunau_1	3	K7	3	Echinometra mathaei	4
5/13/2023	4	Honaunau_1	3	K7	3	Echinometra mathaei	2.5
5/13/2023	4	Honaunau_1	3	K7	3	Echinometra mathaei	2
5/13/2023	4	Honaunau_1	3	K7	3	Echinometra mathaei	2
5/13/2023	4	Honaunau_1	3	K7	3	Echinometra mathaei	2.5
5/13/2023	4	Honaunau_1	3	K7	3	Echinometra mathaei	2
5/13/2023	4	Honaunau_1	3	K7	3	Echinometra mathaei	3
5/13/2023	4	Honaunau_1	3	K7	3	Echinometra mathaei	4
5/13/2023	4	Honaunau_1	3	K7	3	Echinometra mathaei	2.5
5/13/2023	4	Honaunau_1	3	K7	3	Heterocentrotus mamillatus	7
5/13/2023	4	Honaunau_1	3	K7	3	Heterocentrotus mamillatus	6
5/13/2023	4	Honaunau_1	3	K8	4.1	Echinometra mathaei	3
5/13/2023	4	Honaunau_1	3	K8	4.1	Echinometra mathaei	2
5/13/2023	4	Honaunau_1	3	K8	4.1	Echinometra mathaei	4
5/13/2023	4	Honaunau_1	3	K8	4.1	Echinometra mathaei	3
5/13/2023	4	Honaunau_1	3	K8	4.1	Echinometra mathaei	2
5/13/2023	4	Honaunau_1	3	K8	4.1	Echinometra mathaei	3
5/13/2023	4	Honaunau_1	3	K9	3	Echinometra mathaei	1.5
5/13/2023	4	Honaunau_1	3	K9	3	Echinometra mathaei	3
5/13/2023	4	Honaunau_1	3	K9	3	Echinometra mathaei	2.5
5/13/2023	4	Honaunau_1	3	K10	2.8	Echinometra mathaei	3
5/13/2023	4	Honaunau_1	3	K10	2.8	Echinometra mathaei	1.5
5/13/2023	4	Honaunau_1	3	K10	2.8	Echinometra mathaei	3
5/13/2023	4	Honaunau_1	3	K10	2.8	Echinometra mathaei	3
5/13/2023	4	Honaunau_1	3	K10	2.8	Echinometra mathaei	2
5/13/2023	4	Honaunau_1	3	K10	2.8	Echinometra mathaei	2.5
5/13/2023	4	Honaunau_1	3	K10	2.8	Echinometra mathaei	2.5
5/13/2023	4	Honaunau_1	3	K10	2.8	Echinometra mathaei	2.5
5/13/2023	4	Honaunau_1	3	K10	2.8	Echinometra mathaei	3.5
5/13/2023	4	Honaunau_1	3	K10	2.8	Echinometra mathaei	2
5/13/2023	4	Honaunau_1	3	K10	2.8	Echinometra mathaei	2.5
5/13/2023	4	Honaunau_1	3	K10	2.8	Echinometra mathaei	2.5
5/13/2023	4	Honaunau_1	3	K10	2.8	Echinometra mathaei	4
5/13/2023	4	Honaunau_1	3	K10	2.8	Echinometra mathaei	3
5/13/2023	4	Honaunau_1	3	K10	2.8	Echinometra mathaei	2
5/13/2023	4	Honaunau_1	3	K10	2.8	Echinometra mathaei	3.5
5/13/2023	4	Honaunau_1	3	K10	2.8	Diadema paucispinum	6
5/13/2023	4	Honaunau_1	3	K10	2.8	Diadema paucispinum	7
5/13/2023	4	Honaunau_1	3	L1	3.8	Echinometra mathaei	2.5
5/13/2023	4	Honaunau_1	3	L1	3.8	Echinometra mathaei	3
5/13/2023	4	Honaunau_1	3	L1	3.8	Echinometra mathaei	3
5/13/2023	4	Honaunau_1	3	L1	3.8	Echinometra mathaei	2.5
5/13/2023	4	Honaunau_1	3	L1	3.8	Echinometra mathaei	2.5
5/13/2023	4	Honaunau_1	3	L1	3.8	Echinometra mathaei	3
5/13/2023	4	Honaunau_1	3	L1	3.8	Echinometra mathaei	3
5/13/2023	4	Honaunau_1	3	L1	3.8	Echinometra mathaei	2
5/13/2023	4	Honaunau_1	3	L2	3.1	Echinometra mathaei	3.5
5/13/2023	4	Honaunau_1	3	L2	3.1	Echinometra mathaei	2
5/13/2023	4	Honaunau_1	3	L2	3.1	Echinometra mathaei	3
5/13/2023	4	Honaunau_1	3	L2	3.1	Echinometra mathaei	2
5/13/2023	4	Honaunau_1	3	L2	3.1	Echinometra mathaei	1.5
5/13/2023	4	Honaunau_1	3	L2	3.1	Echinometra mathaei	3
5/13/2023	4	Honaunau_1	3	L2	3.1	Echinometra mathaei	2
5/13/2023	4	Honaunau_1	3	L2	3.1	Echinometra mathaei	3.5
5/13/2023	4	Honaunau_1	3	L2	3.1	Echinometra mathaei	2
5/13/2023	4	Honaunau_1	3	L2	3.1	Echinometra mathaei	2.5
5/13/2023	4	Honaunau_1	3	L2	3.1	Echinometra mathaei	3.5
5/13/2023	4	Honaunau_1	3	L2	3.1	Echinometra mathaei	2
5/13/2023	4	Honaunau_1	3	L2	3.1	Echinometra mathaei	1.5
5/13/2023	4	Honaunau_1	3	L2	3.1	Echinometra mathaei	1
5/13/2023	4	Honaunau_1	3	L2	3.1	Echinometra mathaei	0.5
5/13/2023	4	Honaunau_1	3	L2	3.1	Echinometra mathaei	2
5/13/2023	4	Honaunau_1	3	L2	3.1	Echinometra mathaei	2
5/13/2023	4	Honaunau_1	3	L2	3.1	Echinometra mathaei	3.5
5/13/2023	4	Honaunau_1	3	L2	3.1	Echinometra mathaei	4
5/13/2023	4	Honaunau_1	3	L2	3.1	Echinometra mathaei	2
5/13/2023	4	Honaunau_1	3	L2	3.1	Echinometra mathaei	2
5/13/2023	4	Honaunau_1	3	L2	3.1	Echinometra mathaei	1.5
5/13/2023	4	Honaunau_1	3	L2	3.1	Echinometra mathaei	2
5/13/2023	4	Honaunau_1	3	L2	3.1	Heterocentrotus mamillatus	4
5/13/2023	4	Honaunau_1	3	L3	3	Tripneustes gratilla	9
5/13/2023	4	Honaunau_1	3	L3	3	Echinometra mathaei	3
5/13/2023	4	Honaunau_1	3	L3	3	Echinometra mathaei	2.5
5/13/2023	4	Honaunau_1	3	L3	3	Echinometra mathaei	2
5/13/2023	4	Honaunau_1	3	L3	3	Echinometra mathaei	0.5
5/13/2023	4	Honaunau_1	3	L3	3	Echinometra mathaei	1.5
5/13/2023	4	Honaunau_1	3	L3	3	Echinometra mathaei	3
5/13/2023	4	Honaunau_1	3	L3	3	Diadema paucispinum	8
5/13/2023	4	Honaunau_1	3	L4	2.6	Echinometra mathaei	3
5/13/2023	4	Honaunau_1	3	L4	2.6	Echinometra mathaei	0.5
5/13/2023	4	Honaunau_1	3	L4	2.6	Echinometra mathaei	2
5/13/2023	4	Honaunau_1	3	L4	2.6	Echinometra mathaei	0.5
5/13/2023	4	Honaunau_1	3	L4	2.6	Echinometra mathaei	3
5/13/2023	4	Honaunau_1	3	L4	2.6	Echinometra mathaei	3
5/13/2023	4	Honaunau_1	3	L4	2.6	Echinometra mathaei	2.5
5/13/2023	4	Honaunau_1	3	L4	2.6	Echinometra mathaei	3.5
5/13/2023	4	Honaunau_1	3	L4	2.6	Echinometra mathaei	3
5/13/2023	4	Honaunau_1	3	L4	2.6	Heterocentrotus mamillatus	4
5/13/2023	4	Honaunau_1	3	L5	3.1	Echinometra mathaei	3.5
5/13/2023	4	Honaunau_1	3	L5	3.1	Echinometra mathaei	2.5
5/13/2023	4	Honaunau_1	3	L5	3.1	Echinometra mathaei	2
5/13/2023	4	Honaunau_1	3	L5	3.1	Echinometra mathaei	2.5
5/13/2023	4	Honaunau_1	3	L5	3.1	Echinometra mathaei	2.5
5/13/2023	4	Honaunau_1	3	L5	3.1	Echinometra mathaei	0.5
5/13/2023	4	Honaunau_1	3	L5	3.1	Echinometra mathaei	3
5/13/2023	4	Honaunau_1	3	L5	3.1	Echinometra mathaei	4
5/13/2023	4	Honaunau_1	3	L5	3.1	Echinometra mathaei	1
5/13/2023	4	Honaunau_1	3	L5	3.1	Echinometra mathaei	1.5
5/13/2023	4	Honaunau_1	3	L5	3.1	Echinometra mathaei	1.5
5/13/2023	4	Honaunau_1	3	L5	3.1	Echinometra mathaei	2.5
5/13/2023	4	Honaunau_1	3	L5	3.1	Echinometra mathaei	3
5/13/2023	4	Honaunau_1	3	L5	3.1	Echinometra mathaei	2.5
5/13/2023	4	Honaunau_1	3	L5	3.1	Echinometra mathaei	2.5
5/13/2023	4	Honaunau_1	3	L5	3.1	Echinometra mathaei	3
5/13/2023	4	Honaunau_1	3	L5	3.1	Echinometra mathaei	2.5
5/13/2023	4	Honaunau_1	3	L5	3.1	Echinometra mathaei	0.5
5/13/2023	4	Honaunau_1	3	L5	3.1	Echinometra mathaei	3.5
5/13/2023	4	Honaunau_1	3	L5	3.1	Echinometra mathaei	1.5
5/13/2023	4	Honaunau_1	3	L5	3.1	Heterocentrotus mamillatus	4.5
5/13/2023	4	Honaunau_1	3	L6	3.3	Echinostrephus aciculatus	1
5/13/2023	4	Honaunau_1	3	L6	3.3	Echinostrephus aciculatus	2
5/13/2023	4	Honaunau_1	3	L6	3.3	Echinometra mathaei	2
5/13/2023	4	Honaunau_1	3	L6	3.3	Echinometra mathaei	1
5/13/2023	4	Honaunau_1	3	L6	3.3	Echinometra mathaei	3.5
5/13/2023	4	Honaunau_1	3	L6	3.3	Echinometra mathaei	1.5
5/13/2023	4	Honaunau_1	3	L6	3.3	Echinometra mathaei	3.5
5/13/2023	4	Honaunau_1	3	L6	3.3	Echinometra mathaei	4
5/13/2023	4	Honaunau_1	3	L6	3.3	Echinometra mathaei	3
5/13/2023	4	Honaunau_1	3	L6	3.3	Echinometra mathaei	4
5/13/2023	4	Honaunau_1	3	L6	3.3	Echinometra mathaei	4.5
5/13/2023	4	Honaunau_1	3	L6	3.3	Echinometra mathaei	3.5
5/13/2023	4	Honaunau_1	3	L6	3.3	Echinometra mathaei	2
5/13/2023	4	Honaunau_1	3	L6	3.3	Echinometra mathaei	1.5
5/13/2023	4	Honaunau_1	3	L7	2.9	Echinometra mathaei	2.5
5/13/2023	4	Honaunau_1	3	L7	2.9	Echinometra mathaei	2
5/13/2023	4	Honaunau_1	3	L7	2.9	Echinometra mathaei	2
5/13/2023	4	Honaunau_1	3	L7	2.9	Echinometra mathaei	3
5/13/2023	4	Honaunau_1	3	L7	2.9	Echinometra mathaei	3
5/13/2023	4	Honaunau_1	3	L7	2.9	Echinometra mathaei	1.5
5/13/2023	4	Honaunau_1	3	L7	2.9	Echinometra mathaei	3
5/13/2023	4	Honaunau_1	3	L7	2.9	Echinometra mathaei	3.5
5/13/2023	4	Honaunau_1	3	L7	2.9	Echinometra mathaei	3
5/13/2023	4	Honaunau_1	3	L7	2.9	Echinometra mathaei	3
5/13/2023	4	Honaunau_1	3	L7	2.9	Echinometra mathaei	2.5
5/13/2023	4	Honaunau_1	3	L7	2.9	Echinometra mathaei	3
5/13/2023	4	Honaunau_1	3	L7	2.9	Echinometra mathaei	1.5
5/13/2023	4	Honaunau_1	3	L7	2.9	Heterocentrotus mamillatus	6
5/13/2023	4	Honaunau_1	3	L7	2.9	Heterocentrotus mamillatus	6.5
5/13/2023	4	Honaunau_1	3	L7	2.9	Heterocentrotus mamillatus	5
5/13/2023	4	Honaunau_1	3	L7	2.9	Heterocentrotus mamillatus	6
5/13/2023	4	Honaunau_1	3	L7	2.9	Heterocentrotus mamillatus	6.5
5/13/2023	4	Honaunau_1	3	L7	2.9	Echinothrix calamaris	10.5
5/13/2023	4	Honaunau_1	3	L8	2.6	Echinometra mathaei	3
5/13/2023	4	Honaunau_1	3	L8	2.6	Echinometra mathaei	3.5
5/13/2023	4	Honaunau_1	3	L8	2.6	Echinometra mathaei	3
5/13/2023	4	Honaunau_1	3	L8	2.6	Echinometra mathaei	2.5
5/13/2023	4	Honaunau_1	3	L8	2.6	Echinometra mathaei	2
5/13/2023	4	Honaunau_1	3	L8	2.6	Echinometra mathaei	4
5/13/2023	4	Honaunau_1	3	L8	2.6	Echinometra mathaei	3
5/13/2023	4	Honaunau_1	3	L8	2.6	Echinometra mathaei	3.5
5/13/2023	4	Honaunau_1	3	L8	2.6	Echinometra mathaei	2.5
5/13/2023	4	Honaunau_1	3	L8	2.6	Echinometra mathaei	2
5/13/2023	4	Honaunau_1	3	L8	2.6	Echinometra mathaei	1.5
5/13/2023	4	Honaunau_1	3	L8	2.6	Echinometra mathaei	2
5/13/2023	4	Honaunau_1	3	L8	2.6	Echinometra mathaei	2
5/13/2023	4	Honaunau_1	3	L9	3.5	Echinometra mathaei	3
5/13/2023	4	Honaunau_1	3	L9	3.5	Echinometra mathaei	2.5
5/13/2023	4	Honaunau_1	3	L9	3.5	Echinometra mathaei	2.5
5/13/2023	4	Honaunau_1	3	L9	3.5	Echinometra mathaei	1
5/13/2023	4	Honaunau_1	3	L9	3.5	Echinometra mathaei	1
5/13/2023	4	Honaunau_1	3	L9	3.5	Echinometra mathaei	1.5
5/13/2023	4	Honaunau_1	3	L9	3.5	Echinometra mathaei	3
5/13/2023	4	Honaunau_1	3	L9	3.5	Echinometra mathaei	1.5
5/13/2023	4	Honaunau_1	3	L9	3.5	Echinometra mathaei	3
5/13/2023	4	Honaunau_1	3	L9	3.5	Echinometra mathaei	2
5/13/2023	4	Honaunau_1	3	L9	3.5	Echinometra mathaei	1.5
5/13/2023	4	Honaunau_1	3	L9	3.5	Echinometra mathaei	3
5/13/2023	4	Honaunau_1	3	L9	3.5	Echinometra mathaei	3.5
5/13/2023	4	Honaunau_1	3	L9	3.5	Echinometra mathaei	2
5/13/2023	4	Honaunau_1	3	L9	3.5	Echinometra mathaei	2
5/13/2023	4	Honaunau_1	3	L9	3.5	Echinometra mathaei	3
5/13/2023	4	Honaunau_1	3	L9	3.5	Echinometra mathaei	2
5/13/2023	4	Honaunau_1	3	L9	3.5	Echinometra mathaei	2
5/13/2023	4	Honaunau_1	3	L9	3.5	Echinometra mathaei	1.5
5/13/2023	4	Honaunau_1	3	L9	3.5	Echinometra mathaei	1.5
5/13/2023	4	Honaunau_1	3	L9	3.5	Echinometra mathaei	0.5
5/13/2023	4	Honaunau_1	3	L9	3.5	Echinometra mathaei	2
5/13/2023	4	Honaunau_1	3	L9	3.5	Echinometra mathaei	2.5
5/13/2023	4	Honaunau_1	3	L9	3.5	Echinometra mathaei	2
5/13/2023	4	Honaunau_1	3	L9	3.5	Echinometra mathaei	1
5/13/2023	4	Honaunau_1	3	L9	3.5	Heterocentrotus mamillatus	5.5
5/13/2023	4	Honaunau_1	3	L9	3.5	Heterocentrotus mamillatus	5
5/13/2023	4	Honaunau_1	3	L10	3.6	Echinometra mathaei	1.5
5/13/2023	4	Honaunau_1	3	L10	3.6	Echinometra mathaei	3
5/13/2023	4	Honaunau_1	3	L10	3.6	Echinometra mathaei	3
5/13/2023	4	Honaunau_1	3	L10	3.6	Echinometra mathaei	3
5/13/2023	4	Honaunau_1	3	L10	3.6	Echinometra mathaei	3.5
5/13/2023	4	Honaunau_1	3	L10	3.6	Echinometra mathaei	2.5
5/13/2023	4	Honaunau_1	3	L10	3.6	Echinometra mathaei	2
5/13/2023	4	Honaunau_1	3	L10	3.6	Echinometra mathaei	3
5/13/2023	4	Honaunau_1	3	L10	3.6	Echinometra mathaei	3.5
5/13/2023	4	Honaunau_1	3	L10	3.6	Echinometra mathaei	2.5
5/13/2023	4	Honaunau_1	3	L10	3.6	Echinometra mathaei	3
5/13/2023	4	Honaunau_1	3	L10	3.6	Echinometra mathaei	2
5/13/2023	4	Honaunau_1	3	L10	3.6	Echinometra mathaei	0.5
5/13/2023	4	Honaunau_1	3	L10	3.6	Echinometra mathaei	1
5/13/2023	4	Honaunau_1	3	L10	3.6	Echinometra mathaei	2
5/13/2023	4	Honaunau_1	3	L10	3.6	Echinometra mathaei	2.5
5/13/2023	4	Honaunau_1	3	L10	3.6	Echinometra mathaei	3
5/13/2023	4	Honaunau_1	3	L10	3.6	Echinometra mathaei	3
5/13/2023	4	Honaunau_1	3	L10	3.6	Echinometra mathaei	3.5
5/13/2023	4	Honaunau_1	3	L10	3.6	Echinometra mathaei	2.5
5/13/2023	4	Honaunau_1	3	L10	3.6	Heterocentrotus mamillatus	6
5/13/2023	4	Honaunau_1	3	L10	3.6	Tripneustes gratilla	1.5
5/13/2023	4	Honaunau_1	3	L11	2.8	Echinometra mathaei	1.5
5/13/2023	4	Honaunau_1	3	L11	2.8	Echinometra mathaei	1.5
5/13/2023	4	Honaunau_1	3	L11	2.8	Echinometra mathaei	2.5
5/13/2023	4	Honaunau_1	3	L11	2.8	Echinometra mathaei	3
5/13/2023	4	Honaunau_1	3	L11	2.8	Echinometra mathaei	1
5/13/2023	4	Honaunau_1	3	L11	2.8	Echinometra mathaei	3
5/13/2023	4	Honaunau_1	3	L11	2.8	Echinometra mathaei	4
5/13/2023	4	Honaunau_1	3	L11	2.8	Echinometra mathaei	2
5/13/2023	4	Honaunau_1	3	L11	2.8	Echinometra mathaei	2
5/13/2023	4	Honaunau_1	3	L11	2.8	Echinometra mathaei	2.5
5/13/2023	4	Honaunau_1	3	L11	2.8	Echinometra mathaei	1.5
5/13/2023	4	Honaunau_1	3	L11	2.8	Echinometra mathaei	1
5/13/2023	4	Honaunau_1	3	L11	2.8	Echinometra mathaei	2.5
5/13/2023	4	Honaunau_1	3	L11	2.8	Echinometra mathaei	3
5/13/2023	4	Honaunau_1	3	L11	2.8	Echinometra mathaei	2.5
5/13/2023	4	Honaunau_1	3	L11	2.8	Echinometra mathaei	2
5/13/2023	4	Honaunau_1	3	L11	2.8	Echinometra mathaei	3
5/13/2023	4	Honaunau_1	3	L11	2.8	Echinometra mathaei	0.5
5/13/2023	4	Honaunau_1	3	L11	2.8	Echinometra mathaei	3
5/13/2023	4	Honaunau_1	3	L11	2.8	Echinometra mathaei	1
5/13/2023	4	Honaunau_1	3	L11	2.8	Echinometra mathaei	0.5
5/13/2023	4	Honaunau_1	3	L11	2.8	Echinometra mathaei	2
5/13/2023	4	Honaunau_1	3	L11	2.8	Echinostrephus aciculatus	2
5/13/2023	4	Honaunau_1	3	L11	2.8	Heterocentrotus mamillatus	6.5
5/13/2023	4	Honaunau_1	3	L11	2.8	Heterocentrotus mamillatus	6
5/13/2023	4	Honaunau_1	3	L12	3.3	Echinometra mathaei	1.5
5/13/2023	4	Honaunau_1	3	L12	3.3	Echinometra mathaei	1.5
5/13/2023	4	Honaunau_1	3	L12	3.3	Echinometra mathaei	2
5/13/2023	4	Honaunau_1	3	L12	3.3	Echinometra mathaei	1
5/13/2023	4	Honaunau_1	3	L12	3.3	Echinometra mathaei	0.5
5/13/2023	4	Honaunau_1	3	L12	3.3	Echinometra mathaei	2
5/13/2023	4	Honaunau_1	3	L12	3.3	Echinometra mathaei	2.5
5/13/2023	4	Honaunau_1	3	L12	3.3	Echinometra mathaei	3
5/13/2023	4	Honaunau_1	3	L12	3.3	Echinometra mathaei	4
5/13/2023	4	Honaunau_1	3	L12	3.3	Echinometra mathaei	0.5
5/13/2023	4	Honaunau_1	3	L12	3.3	Echinometra mathaei	1
5/13/2023	4	Honaunau_1	3	L12	3.3	Echinometra mathaei	2
5/13/2023	4	Honaunau_1	3	L12	3.3	Echinometra mathaei	1
5/13/2023	4	Honaunau_1	3	L12	3.3	Echinometra mathaei	1.5
5/13/2023	4	Honaunau_1	3	L12	3.3	Echinometra mathaei	2
5/13/2023	4	Honaunau_1	3	L12	3.3	Heterocentrotus mamillatus	6
5/13/2023	4	Honaunau_1	3	L13	4.1	Echinometra mathaei	2.5
5/13/2023	4	Honaunau_1	3	L13	4.1	Echinometra mathaei	3
5/13/2023	4	Honaunau_1	3	L13	4.1	Echinometra mathaei	3.5
5/13/2023	4	Honaunau_1	3	L13	4.1	Echinometra mathaei	3.5
5/13/2023	4	Honaunau_1	3	L13	4.1	Echinometra mathaei	3
5/13/2023	4	Honaunau_1	3	L13	4.1	Echinometra mathaei	3
5/15/2023	1	Honaunau_1	17	K1	17.5	n/a	n/a
5/15/2023	1	Honaunau_1	17	K2	16.6	n/a	n/a
5/15/2023	1	Honaunau_1	17	K3	16.7	n/a	n/a
5/15/2023	1	Honaunau_1	17	K4	16.8	Echinometra mathaei	2
5/15/2023	1	Honaunau_1	17	K4	16.8	Echinometra mathaei	1.5
5/15/2023	1	Honaunau_1	17	K4	16.8	Echinothrix calamaris	10
5/15/2023	1	Honaunau_1	17	K5	15.9	Echinometra mathaei	2
5/15/2023	1	Honaunau_1	17	K5	15.9	Echinothrix calamaris	11
5/15/2023	1	Honaunau_1	17	K5	15.9	Echinothrix calamaris	9
5/15/2023	1	Honaunau_1	17	K6	16.1	n/a	n/a
5/15/2023	1	Honaunau_1	17	L1	18.7	Echinometra mathaei	2
5/15/2023	1	Honaunau_1	17	L2	18.3	n/a	n/a
5/15/2023	1	Honaunau_1	17	L3	17.4	Echinometra mathaei	2.5
5/15/2023	1	Honaunau_1	17	L4	16.8	Echinometra mathaei	2
5/15/2023	1	Honaunau_1	17	L4	16.8	Echinostrephus aciculatus	2
5/15/2023	1	Honaunau_1	17	L5	18.5	n/a	n/a
5/15/2023	1	Honaunau_1	17	L6	18.2	n/a	n/a
5/15/2023	1	Honaunau_1	17	L7	17	Echinothrix calamaris	8
5/15/2023	1	Honaunau_1	17	L8	16	Echinothrix calamaris	9
5/15/2023	1	Honaunau_1	17	L9	15.8	n/a	n/a
5/15/2023	2	Honaunau_1	9	K1	8.1	Echinometra mathaei	3
5/15/2023	2	Honaunau_1	9	K1	8.1	Echinometra mathaei	2.5
5/15/2023	2	Honaunau_1	9	K1	8.1	Echinometra mathaei	2
5/15/2023	2	Honaunau_1	9	K1	8.1	Echinometra mathaei	2
5/15/2023	2	Honaunau_1	9	K1	8.1	Echinometra mathaei	2
5/15/2023	2	Honaunau_1	9	K1	8.1	Echinometra mathaei	2.5
5/15/2023	2	Honaunau_1	9	K1	8.1	Echinometra mathaei	2
5/15/2023	2	Honaunau_1	9	K1	8.1	Echinometra mathaei	2.5
5/15/2023	2	Honaunau_1	9	K1	8.1	Echinometra mathaei	3
5/15/2023	2	Honaunau_1	9	K1	8.1	Echinometra mathaei	1.5
5/15/2023	2	Honaunau_1	9	K1	8.1	Echinometra mathaei	2.5
5/15/2023	2	Honaunau_1	9	K1	8.1	Echinometra mathaei	1.5
5/15/2023	2	Honaunau_1	9	K1	8.1	Echinometra mathaei	2
5/15/2023	2	Honaunau_1	9	K1	8.1	Echinometra mathaei	3
5/15/2023	2	Honaunau_1	9	K1	8.1	Echinometra mathaei	2.5
5/15/2023	2	Honaunau_1	9	K1	8.1	Echinometra mathaei	1
5/15/2023	2	Honaunau_1	9	K2	8.7	Echinometra mathaei	2.5
5/15/2023	2	Honaunau_1	9	K2	8.7	Echinometra mathaei	2.5
5/15/2023	2	Honaunau_1	9	K2	8.7	Echinometra mathaei	3
5/15/2023	2	Honaunau_1	9	K2	8.7	Echinometra mathaei	2
5/15/2023	2	Honaunau_1	9	K2	8.7	Echinometra mathaei	2.5
5/15/2023	2	Honaunau_1	9	K2	8.7	Echinometra mathaei	2
5/15/2023	2	Honaunau_1	9	K2	8.7	Echinometra mathaei	2
5/15/2023	2	Honaunau_1	9	K2	8.7	Echinometra mathaei	1
5/15/2023	2	Honaunau_1	9	K2	8.7	Echinometra mathaei	3
5/15/2023	2	Honaunau_1	9	K2	8.7	Echinometra mathaei	2
5/15/2023	2	Honaunau_1	9	K2	8.7	Echinometra mathaei	3
5/15/2023	2	Honaunau_1	9	K2	8.7	Echinometra mathaei	2.5
5/15/2023	2	Honaunau_1	9	K2	8.7	Echinometra mathaei	0.5
5/15/2023	2	Honaunau_1	9	K2	8.7	Echinometra mathaei	3
5/15/2023	2	Honaunau_1	9	K2	8.7	Tripneustes gratilla	5
5/15/2023	2	Honaunau_1	9	K2	8.7	Heterocentrotus mamillatus	4
5/15/2023	2	Honaunau_1	9	K2	8.7	Heterocentrotus mamillatus	5
5/15/2023	2	Honaunau_1	9	K2	8.7	Heterocentrotus mamillatus	3.5
5/15/2023	2	Honaunau_1	9	K3	8.1	Echinometra mathaei	1
5/15/2023	2	Honaunau_1	9	K3	8.1	Echinometra mathaei	3
5/15/2023	2	Honaunau_1	9	K3	8.1	Echinometra mathaei	2
5/15/2023	2	Honaunau_1	9	K3	8.1	Echinometra mathaei	2.5
5/15/2023	2	Honaunau_1	9	K3	8.1	Echinometra mathaei	2.5
5/15/2023	2	Honaunau_1	9	K3	8.1	Echinometra mathaei	2
5/15/2023	2	Honaunau_1	9	K3	8.1	Echinometra mathaei	3
5/15/2023	2	Honaunau_1	9	K3	8.1	Echinometra mathaei	3.5
5/15/2023	2	Honaunau_1	9	K3	8.1	Echinometra mathaei	3
5/15/2023	2	Honaunau_1	9	K3	8.1	Echinometra mathaei	2
5/15/2023	2	Honaunau_1	9	K3	8.1	Echinometra mathaei	2.5
5/15/2023	2	Honaunau_1	9	K3	8.1	Echinometra mathaei	2.5
5/15/2023	2	Honaunau_1	9	K3	8.1	Heterocentrotus mamillatus	3
5/15/2023	2	Honaunau_1	9	K4	8.4	Echinometra mathaei	2
5/15/2023	2	Honaunau_1	9	K4	8.4	Echinometra mathaei	2
5/15/2023	2	Honaunau_1	9	K4	8.4	Echinometra mathaei	2
5/15/2023	2	Honaunau_1	9	K4	8.4	Echinometra mathaei	2.5
5/15/2023	2	Honaunau_1	9	K4	8.4	Echinometra mathaei	2.5
5/15/2023	2	Honaunau_1	9	K4	8.4	Echinometra mathaei	3
5/15/2023	2	Honaunau_1	9	K4	8.4	Echinometra mathaei	2
5/15/2023	2	Honaunau_1	9	K4	8.4	Echinometra mathaei	1.5
5/15/2023	2	Honaunau_1	9	K4	8.4	Echinometra mathaei	2
5/15/2023	2	Honaunau_1	9	K4	8.4	Echinometra mathaei	3
5/15/2023	2	Honaunau_1	9	K4	8.4	Heterocentrotus mamillatus	4
5/15/2023	2	Honaunau_1	9	K5	8.6	Echinometra mathaei	2
5/15/2023	2	Honaunau_1	9	K5	8.6	Echinometra mathaei	2
5/15/2023	2	Honaunau_1	9	K5	8.6	Echinometra mathaei	3
5/15/2023	2	Honaunau_1	9	K5	8.6	Echinometra mathaei	2.5
5/15/2023	2	Honaunau_1	9	K5	8.6	Echinometra mathaei	2
5/15/2023	2	Honaunau_1	9	K5	8.6	Echinometra mathaei	3
5/15/2023	2	Honaunau_1	9	K5	8.6	Echinometra mathaei	2
5/15/2023	2	Honaunau_1	9	K5	8.6	Echinometra mathaei	2.5
5/15/2023	2	Honaunau_1	9	K5	8.6	Echinometra mathaei	1.5
5/15/2023	2	Honaunau_1	9	K5	8.6	Echinometra mathaei	1.5
5/15/2023	2	Honaunau_1	9	K5	8.6	Echinometra mathaei	2
5/15/2023	2	Honaunau_1	9	K5	8.6	Echinometra mathaei	2
5/15/2023	2	Honaunau_1	9	K5	8.6	Echinometra mathaei	1.5
5/15/2023	2	Honaunau_1	9	K5	8.6	Echinometra mathaei	2
5/15/2023	2	Honaunau_1	9	K5	8.6	Echinometra mathaei	1
5/15/2023	2	Honaunau_1	9	K5	8.6	Echinometra mathaei	1.5
5/15/2023	2	Honaunau_1	9	K5	8.6	Tripneustes gratilla	7
5/15/2023	2	Honaunau_1	9	K5	8.6	Heterocentrotus mamillatus	6
5/15/2023	2	Honaunau_1	9	K6	8.4	Echinometra mathaei	3.5
5/15/2023	2	Honaunau_1	9	K6	8.4	Echinometra mathaei	3
5/15/2023	2	Honaunau_1	9	K6	8.4	Echinometra mathaei	2.5
5/15/2023	2	Honaunau_1	9	K6	8.4	Echinometra mathaei	3.5
5/15/2023	2	Honaunau_1	9	K6	8.4	Echinometra mathaei	2.5
5/15/2023	2	Honaunau_1	9	K6	8.4	Echinometra mathaei	3
5/15/2023	2	Honaunau_1	9	K6	8.4	Echinometra mathaei	2
5/15/2023	2	Honaunau_1	9	L1	8.3	Tripneustes gratilla	8
5/15/2023	2	Honaunau_1	9	L1	8.3	Echinometra mathaei	2.5
5/15/2023	2	Honaunau_1	9	L1	8.3	Echinometra mathaei	2
5/15/2023	2	Honaunau_1	9	L1	8.3	Echinometra mathaei	3
5/15/2023	2	Honaunau_1	9	L1	8.3	Echinometra mathaei	2.5
5/15/2023	2	Honaunau_1	9	L1	8.3	Heterocentrotus mamillatus	6
5/15/2023	2	Honaunau_1	9	L2	8.5	Echinometra mathaei	2
5/15/2023	2	Honaunau_1	9	L2	8.5	Echinometra mathaei	3.5
5/15/2023	2	Honaunau_1	9	L2	8.5	Echinometra mathaei	2.5
5/15/2023	2	Honaunau_1	9	L2	8.5	Echinometra mathaei	3.5
5/15/2023	2	Honaunau_1	9	L2	8.5	Echinometra mathaei	4
5/15/2023	2	Honaunau_1	9	L3	8.9	Echinometra mathaei	2.5
5/15/2023	2	Honaunau_1	9	L3	8.9	Echinometra mathaei	3
5/15/2023	2	Honaunau_1	9	L3	8.9	Echinometra mathaei	3.5
5/15/2023	2	Honaunau_1	9	L3	8.9	Echinometra mathaei	2.5
5/15/2023	2	Honaunau_1	9	L3	8.9	Echinometra mathaei	2
5/15/2023	2	Honaunau_1	9	L3	8.9	Echinometra mathaei	2.5
5/15/2023	2	Honaunau_1	9	L3	8.9	Echinometra mathaei	2
5/15/2023	2	Honaunau_1	9	L3	8.9	Echinometra mathaei	1.5
5/15/2023	2	Honaunau_1	9	L3	8.9	Heterocentrotus mamillatus	4.5
5/15/2023	2	Honaunau_1	9	L3	8.9	Tripneustes gratilla	9
5/15/2023	2	Honaunau_1	9	L4	9.2	Echinometra mathaei	2.5
5/15/2023	2	Honaunau_1	9	L4	9.2	Echinometra mathaei	2
5/15/2023	2	Honaunau_1	9	L4	9.2	Echinometra mathaei	3
5/15/2023	2	Honaunau_1	9	L4	9.2	Echinometra mathaei	2.5
5/15/2023	2	Honaunau_1	9	L4	9.2	Echinometra mathaei	2
5/15/2023	2	Honaunau_1	9	L4	9.2	Tripneustes gratilla	5.5
5/15/2023	2	Honaunau_1	9	L4	9.2	Tripneustes gratilla	6.5
5/15/2023	2	Honaunau_1	9	L5	8.9	Echinometra mathaei	3
5/15/2023	2	Honaunau_1	9	L5	8.9	Echinometra mathaei	3.5
5/15/2023	2	Honaunau_1	9	L5	8.9	Echinometra mathaei	2
5/15/2023	2	Honaunau_1	9	L5	8.9	Echinometra mathaei	2.5
5/15/2023	2	Honaunau_1	9	L5	8.9	Echinometra mathaei	2.5
5/15/2023	2	Honaunau_1	9	L5	8.9	Echinometra mathaei	3
5/15/2023	2	Honaunau_1	9	L5	8.9	Echinometra mathaei	2
5/15/2023	2	Honaunau_1	9	L5	8.9	Echinometra mathaei	1.5
5/15/2023	2	Honaunau_1	9	L5	8.9	Echinometra mathaei	2
5/15/2023	2	Honaunau_1	9	L5	8.9	Echinometra mathaei	2
5/15/2023	2	Honaunau_1	9	L5	8.9	Tripneustes gratilla	4.5
5/15/2023	2	Honaunau_1	9	L6	8.4	Tripneustes gratilla	5
5/15/2023	2	Honaunau_1	9	L6	8.4	Tripneustes gratilla	5.5
5/15/2023	2	Honaunau_1	9	L6	8.4	Tripneustes gratilla	7
5/15/2023	2	Honaunau_1	9	L6	8.4	Tripneustes gratilla	5
5/15/2023	2	Honaunau_1	9	L6	8.4	Echinometra mathaei	4
5/15/2023	2	Honaunau_1	9	L6	8.4	Echinometra mathaei	3.5
5/15/2023	2	Honaunau_1	9	L6	8.4	Echinometra mathaei	1.5
5/15/2023	2	Honaunau_1	9	L6	8.4	Echinothrix calamaris	8.5
5/15/2023	2	Honaunau_1	9	L7	8.9	Echinometra mathaei	1.5
5/15/2023	2	Honaunau_1	9	L7	8.9	Echinometra mathaei	2
5/15/2023	2	Honaunau_1	9	L7	8.9	Echinometra mathaei	2.5
5/15/2023	2	Honaunau_1	9	L7	8.9	Echinometra mathaei	3.5
5/15/2023	2	Honaunau_1	9	L7	8.9	Echinometra mathaei	2
5/15/2023	2	Honaunau_1	9	L7	8.9	Echinometra mathaei	0.5
5/15/2023	2	Honaunau_1	9	L7	8.9	Echinometra mathaei	1
5/15/2023	2	Honaunau_1	9	L7	8.9	Echinometra mathaei	2
5/15/2023	2	Honaunau_1	9	L7	8.9	Tripneustes gratilla	6.5
5/15/2023	2	Honaunau_1	9	L8	8.1	Echinometra mathaei	2
5/15/2023	2	Honaunau_1	9	L8	8.1	Echinometra mathaei	2.5
5/15/2023	2	Honaunau_1	9	L8	8.1	Echinometra mathaei	2
5/15/2023	2	Honaunau_1	9	L8	8.1	Echinometra mathaei	2
5/15/2023	2	Honaunau_1	9	L8	8.1	Echinometra mathaei	2.5
5/15/2023	2	Honaunau_1	9	L8	8.1	Echinometra mathaei	2
5/15/2023	2	Honaunau_1	9	L8	8.1	Echinometra mathaei	3
5/15/2023	2	Honaunau_1	9	L8	8.1	Echinometra mathaei	2.5
5/15/2023	2	Honaunau_1	9	L8	8.1	Echinometra mathaei	2
5/15/2023	2	Honaunau_1	9	L8	8.1	Echinometra mathaei	2
5/15/2023	2	Honaunau_1	9	L8	8.1	Echinometra mathaei	1.5
5/15/2023	2	Honaunau_1	9	L8	8.1	Echinometra mathaei	2
5/15/2023	2	Honaunau_1	9	L8	8.1	Echinometra mathaei	2
5/15/2023	2	Honaunau_1	9	L8	8.1	Echinometra mathaei	2
5/15/2023	2	Honaunau_1	9	L8	8.1	Echinometra mathaei	3
5/15/2023	2	Honaunau_1	9	L8	8.1	Echinometra mathaei	2.5
5/15/2023	2	Honaunau_1	9	L8	8.1	Echinometra mathaei	2.5
5/15/2023	2	Honaunau_1	9	L8	8.1	Echinometra mathaei	3
5/15/2023	2	Honaunau_1	9	L8	8.1	Echinometra mathaei	2
5/15/2023	2	Honaunau_1	9	L9	8.1	Diadema savignyi	6.5
5/15/2023	2	Honaunau_1	9	L9	8.1	Echinometra mathaei	3
5/15/2023	2	Honaunau_1	9	L9	8.1	Echinometra mathaei	3.5
5/15/2023	2	Honaunau_1	9	L9	8.1	Echinometra mathaei	2.5
5/15/2023	2	Honaunau_1	9	L9	8.1	Echinometra mathaei	2
5/15/2023	2	Honaunau_1	9	L9	8.1	Echinometra mathaei	2
5/15/2023	2	Honaunau_1	9	L9	8.1	Echinometra mathaei	3
5/15/2023	2	Honaunau_1	9	L9	8.1	Echinometra mathaei	2
5/15/2023	2	Honaunau_1	9	L9	8.1	Echinometra mathaei	2.5
5/15/2023	2	Honaunau_1	9	L9	8.1	Echinometra mathaei	2
5/15/2023	2	Honaunau_1	9	L9	8.1	Heterocentrotus mamillatus	3.5
5/15/2023	2	Honaunau_1	9	L9	8.1	Echinometra mathaei	2
5/15/2023	2	Honaunau_1	9	L9	8.1	Echinometra mathaei	1.5
5/15/2023	2	Honaunau_1	9	L9	8.1	Echinometra mathaei	1.5
5/15/2023	2	Honaunau_1	9	L9	8.1	Echinometra mathaei	1.5
5/15/2023	2	Honaunau_1	9	L9	8.1	Echinometra mathaei	2
5/15/2023	2	Honaunau_1	9	L9	8.1	Echinometra mathaei	1
5/15/2023	2	Honaunau_1	9	L9	8.1	Diadema savignyi	5
5/16/2023	1	Honaunau_2	9	K1	9.4	Echinometra mathaei	2
5/16/2023	1	Honaunau_2	9	K1	9.4	Echinometra mathaei	1.5
5/16/2023	1	Honaunau_2	9	K1	9.4	Echinometra mathaei	2
5/16/2023	1	Honaunau_2	9	K1	9.4	Echinometra mathaei	2
5/16/2023	1	Honaunau_2	9	K1	9.4	Echinometra mathaei	3
5/16/2023	1	Honaunau_2	9	K1	9.4	Echinometra mathaei	2
5/16/2023	1	Honaunau_2	9	K1	9.4	Echinometra mathaei	1.5
5/16/2023	1	Honaunau_2	9	K1	9.4	Echinometra mathaei	2
5/16/2023	1	Honaunau_2	9	K1	9.4	Tripneustes gratilla	6
5/16/2023	1	Honaunau_2	9	K2	8.2	Echinometra mathaei	2
5/16/2023	1	Honaunau_2	9	K2	8.2	Echinometra mathaei	3
5/16/2023	1	Honaunau_2	9	K2	8.2	Echinometra mathaei	2
5/16/2023	1	Honaunau_2	9	K2	8.2	Echinometra mathaei	1
5/16/2023	1	Honaunau_2	9	K2	8.2	Echinometra mathaei	2.5
5/16/2023	1	Honaunau_2	9	K2	8.2	Echinometra mathaei	2
5/16/2023	1	Honaunau_2	9	K2	8.2	Echinometra mathaei	2
5/16/2023	1	Honaunau_2	9	K2	8.2	Echinometra mathaei	1.5
5/16/2023	1	Honaunau_2	9	K2	8.2	Echinometra mathaei	1.5
5/16/2023	1	Honaunau_2	9	K2	8.2	Echinometra mathaei	0.5
5/16/2023	1	Honaunau_2	9	K2	8.2	Echinometra mathaei	1.5
5/16/2023	1	Honaunau_2	9	K3	8.8	Echinometra mathaei	1.5
5/16/2023	1	Honaunau_2	9	K3	8.8	Echinometra mathaei	2
5/16/2023	1	Honaunau_2	9	K3	8.8	Echinometra mathaei	3
5/16/2023	1	Honaunau_2	9	K3	8.8	Echinometra mathaei	0.5
5/16/2023	1	Honaunau_2	9	K3	8.8	Echinometra mathaei	3
5/16/2023	1	Honaunau_2	9	K3	8.8	Echinometra mathaei	1
5/16/2023	1	Honaunau_2	9	K3	8.8	Echinometra mathaei	2
5/16/2023	1	Honaunau_2	9	K3	8.8	Echinometra mathaei	1
5/16/2023	1	Honaunau_2	9	K4	8.3	Heterocentrotus mamillatus	3
5/16/2023	1	Honaunau_2	9	K4	8.3	Heterocentrotus mamillatus	6
5/16/2023	1	Honaunau_2	9	K4	8.3	Echinometra mathaei	1
5/16/2023	1	Honaunau_2	9	K4	8.3	Echinometra mathaei	2
5/16/2023	1	Honaunau_2	9	K4	8.3	Echinometra mathaei	2.5
5/16/2023	1	Honaunau_2	9	K4	8.3	Echinometra mathaei	3
5/16/2023	1	Honaunau_2	9	K4	8.3	Echinometra mathaei	2
5/16/2023	1	Honaunau_2	9	K4	8.3	Echinometra mathaei	2
5/16/2023	1	Honaunau_2	9	K4	8.3	Echinometra mathaei	2
5/16/2023	1	Honaunau_2	9	K4	8.3	Echinometra mathaei	1.5
5/16/2023	1	Honaunau_2	9	K4	8.3	Echinometra mathaei	2
5/16/2023	1	Honaunau_2	9	K4	8.3	Echinometra mathaei	2
5/16/2023	1	Honaunau_2	9	K4	8.3	Echinometra mathaei	3
5/16/2023	1	Honaunau_2	9	K4	8.3	Echinometra mathaei	2
5/16/2023	1	Honaunau_2	9	K4	8.3	Echinometra mathaei	2
5/16/2023	1	Honaunau_2	9	K4	8.3	Echinometra mathaei	3
5/16/2023	1	Honaunau_2	9	K4	8.3	Echinometra mathaei	1.5
5/16/2023	1	Honaunau_2	9	K5	9.3	Echinometra mathaei	1
5/16/2023	1	Honaunau_2	9	K5	9.3	Echinometra mathaei	2
5/16/2023	1	Honaunau_2	9	K5	9.3	Echinometra mathaei	2
5/16/2023	1	Honaunau_2	9	K5	9.3	Echinometra mathaei	1.5
5/16/2023	1	Honaunau_2	9	K5	9.3	Echinometra mathaei	3
5/16/2023	1	Honaunau_2	9	K5	9.3	Echinometra mathaei	2
5/16/2023	1	Honaunau_2	9	K6	9.4	Echinometra mathaei	1
5/16/2023	1	Honaunau_2	9	K6	9.4	Echinometra mathaei	2
5/16/2023	1	Honaunau_2	9	K6	9.4	Echinometra mathaei	1.5
5/16/2023	1	Honaunau_2	9	K6	9.4	Echinometra mathaei	3
5/16/2023	1	Honaunau_2	9	K6	9.4	Echinometra mathaei	1.5
5/16/2023	1	Honaunau_2	9	K6	9.4	Echinometra mathaei	1.5
5/16/2023	1	Honaunau_2	9	K6	9.4	Echinometra mathaei	2.5
5/16/2023	1	Honaunau_2	9	K6	9.4	Echinometra mathaei	3
5/16/2023	1	Honaunau_2	9	K6	9.4	Echinometra mathaei	2
5/16/2023	1	Honaunau_2	9	K7	10	Echinometra mathaei	2
5/16/2023	1	Honaunau_2	9	K7	10	Echinometra mathaei	1
5/16/2023	1	Honaunau_2	9	K7	10	Echinometra mathaei	2
5/16/2023	1	Honaunau_2	9	K7	10	Echinometra mathaei	2.5
5/16/2023	1	Honaunau_2	9	K7	10	Echinometra mathaei	2
5/16/2023	1	Honaunau_2	9	K7	10	Echinometra mathaei	1
5/16/2023	1	Honaunau_2	9	K7	10	Echinometra mathaei	2
5/16/2023	1	Honaunau_2	9	K7	10	Echinometra mathaei	2
5/16/2023	1	Honaunau_2	9	K7	10	Echinometra mathaei	2.5
5/16/2023	1	Honaunau_2	9	K7	10	Echinometra mathaei	2
5/16/2023	1	Honaunau_2	9	K7	10	Echinometra mathaei	2
5/16/2023	1	Honaunau_2	9	K7	10	Echinometra mathaei	2.5
5/16/2023	1	Honaunau_2	9	K7	10	Echinometra mathaei	2.5
5/16/2023	1	Honaunau_2	9	L1	9	Echinometra mathaei	2
5/16/2023	1	Honaunau_2	9	L1	9	Echinometra mathaei	3
5/16/2023	1	Honaunau_2	9	L1	9	Echinometra mathaei	2.5
5/16/2023	1	Honaunau_2	9	L2	8.6	Echinometra mathaei	2
5/16/2023	1	Honaunau_2	9	L2	8.6	Echinometra mathaei	0.5
5/16/2023	1	Honaunau_2	9	L2	8.6	Echinometra mathaei	1.5
5/16/2023	1	Honaunau_2	9	L2	8.6	Echinometra mathaei	1
5/16/2023	1	Honaunau_2	9	L2	8.6	Echinometra mathaei	0.5
5/16/2023	1	Honaunau_2	9	L2	8.6	Echinometra mathaei	2
5/16/2023	1	Honaunau_2	9	L2	8.6	Echinometra mathaei	2.5
5/16/2023	1	Honaunau_2	9	L2	8.6	Echinometra mathaei	2
5/16/2023	1	Honaunau_2	9	L2	8.6	Echinometra mathaei	2
5/16/2023	1	Honaunau_2	9	L2	8.6	Echinometra mathaei	2
5/16/2023	1	Honaunau_2	9	L2	8.6	Echinometra mathaei	1.5
5/16/2023	1	Honaunau_2	9	L2	8.6	Echinometra mathaei	1
5/16/2023	1	Honaunau_2	9	L2	8.6	Echinometra mathaei	1.5
5/16/2023	1	Honaunau_2	9	L2	8.6	Echinometra mathaei	2.5
5/16/2023	1	Honaunau_2	9	L2	8.6	Echinometra mathaei	2
5/16/2023	1	Honaunau_2	9	L2	8.6	Echinometra mathaei	2
5/16/2023	1	Honaunau_2	9	L2	8.6	Echinometra mathaei	1.5
5/16/2023	1	Honaunau_2	9	L2	8.6	Echinometra mathaei	2.5
5/16/2023	1	Honaunau_2	9	L2	8.6	Heterocentrotus mamillatus	4
5/16/2023	1	Honaunau_2	9	L3	8.8	Echinometra mathaei	0.5
5/16/2023	1	Honaunau_2	9	L3	8.8	Echinothrix calamaris	10
5/16/2023	1	Honaunau_2	9	L4	7.5	Echinometra mathaei	2
5/16/2023	1	Honaunau_2	9	L4	7.5	Echinometra mathaei	1
5/16/2023	1	Honaunau_2	9	L4	7.5	Echinometra mathaei	1.5
5/16/2023	1	Honaunau_2	9	L4	7.5	Echinometra mathaei	2
5/16/2023	1	Honaunau_2	9	L4	7.5	Echinometra mathaei	2
5/16/2023	1	Honaunau_2	9	L4	7.5	Echinometra mathaei	2.5
5/16/2023	1	Honaunau_2	9	L4	7.5	Echinometra mathaei	1.5
5/16/2023	1	Honaunau_2	9	L4	7.5	Echinometra mathaei	2
5/16/2023	1	Honaunau_2	9	L4	7.5	Echinometra mathaei	2
5/16/2023	1	Honaunau_2	9	L4	7.5	Echinometra mathaei	2.5
5/16/2023	1	Honaunau_2	9	L4	7.5	Echinometra mathaei	2
5/16/2023	1	Honaunau_2	9	L4	7.5	Echinometra mathaei	2.5
5/16/2023	1	Honaunau_2	9	L4	7.5	Echinometra mathaei	2
5/16/2023	1	Honaunau_2	9	L4	7.5	Echinometra mathaei	2
5/16/2023	1	Honaunau_2	9	L4	7.5	Echinometra mathaei	1
5/16/2023	1	Honaunau_2	9	L4	7.5	Echinometra mathaei	2.5
5/16/2023	1	Honaunau_2	9	L4	7.5	Diadema savignyi	6.5
5/16/2023	1	Honaunau_2	9	L4	7.5	Echinometra oblonga	3
5/16/2023	1	Honaunau_2	9	L4	7.5	Heterocentrotus mamillatus	5
5/16/2023	1	Honaunau_2	9	L4	7.5	Heterocentrotus mamillatus	5.5
5/16/2023	1	Honaunau_2	9	L4	7.5	Heterocentrotus mamillatus	5
5/16/2023	1	Honaunau_2	9	L4	7.5	Heterocentrotus mamillatus	4.5
5/16/2023	1	Honaunau_2	9	L4	7.5	Heterocentrotus mamillatus	5
5/16/2023	1	Honaunau_2	9	L4	7.5	Heterocentrotus mamillatus	4
5/16/2023	1	Honaunau_2	9	L4	7.5	Heterocentrotus mamillatus	3.5
5/16/2023	1	Honaunau_2	9	L4	7.5	Heterocentrotus mamillatus	5
5/16/2023	1	Honaunau_2	9	L4	7.5	Heterocentrotus mamillatus	5
5/16/2023	1	Honaunau_2	9	L4	7.5	Heterocentrotus mamillatus	4
5/16/2023	1	Honaunau_2	9	L4	7.5	Heterocentrotus mamillatus	4.5
5/16/2023	1	Honaunau_2	9	L5	8	Echinometra mathaei	3
5/16/2023	1	Honaunau_2	9	L5	8	Echinometra mathaei	3
5/16/2023	1	Honaunau_2	9	L5	8	Echinometra mathaei	3.5
5/16/2023	1	Honaunau_2	9	L5	8	Echinometra mathaei	3
5/16/2023	1	Honaunau_2	9	L5	8	Echinometra mathaei	2
5/16/2023	1	Honaunau_2	9	L5	8	Echinometra mathaei	3.5
5/16/2023	1	Honaunau_2	9	L5	8	Echinometra mathaei	1
5/16/2023	1	Honaunau_2	9	L5	8	Echinometra mathaei	3
5/16/2023	1	Honaunau_2	9	L5	8	Echinometra mathaei	2.5
5/16/2023	1	Honaunau_2	9	L5	8	Echinometra mathaei	2.5
5/16/2023	1	Honaunau_2	9	L5	8	Echinometra mathaei	1
5/16/2023	1	Honaunau_2	9	L5	8	Echinometra mathaei	2
5/16/2023	1	Honaunau_2	9	L5	8	Echinometra mathaei	3
5/16/2023	1	Honaunau_2	9	L5	8	Heterocentrotus mamillatus	4
5/16/2023	1	Honaunau_2	9	L5	8	Heterocentrotus mamillatus	4.5
5/16/2023	1	Honaunau_2	9	L5	8	Heterocentrotus mamillatus	5
5/16/2023	1	Honaunau_2	9	L5	8	Heterocentrotus mamillatus	5.5
5/16/2023	1	Honaunau_2	9	L5	8	Heterocentrotus mamillatus	5
5/16/2023	1	Honaunau_2	9	L5	8	Heterocentrotus mamillatus	4.5
5/16/2023	1	Honaunau_2	9	L6	8.9	Echinometra mathaei	2
5/16/2023	1	Honaunau_2	9	L6	8.9	Echinometra mathaei	2.5
5/16/2023	1	Honaunau_2	9	L6	8.9	Echinometra mathaei	2
5/16/2023	1	Honaunau_2	9	L6	8.9	Echinometra mathaei	2
5/16/2023	1	Honaunau_2	9	L6	8.9	Echinometra mathaei	1.5
5/16/2023	1	Honaunau_2	9	L6	8.9	Echinometra mathaei	2
5/16/2023	1	Honaunau_2	9	L6	8.9	Echinometra mathaei	2.5
5/16/2023	1	Honaunau_2	9	L6	8.9	Echinometra mathaei	1.5
5/16/2023	1	Honaunau_2	9	L6	8.9	Echinometra mathaei	2
5/16/2023	1	Honaunau_2	9	L6	8.9	Echinometra mathaei	1
5/16/2023	1	Honaunau_2	9	L6	8.9	Echinometra mathaei	2.5
5/16/2023	1	Honaunau_2	9	L6	8.9	Echinometra mathaei	2
5/16/2023	1	Honaunau_2	9	L6	8.9	Echinometra mathaei	3
5/16/2023	1	Honaunau_2	9	L6	8.9	Echinometra mathaei	2
5/16/2023	1	Honaunau_2	9	L6	8.9	Echinometra mathaei	2
5/16/2023	1	Honaunau_2	9	L6	8.9	Echinometra mathaei	2.5
5/16/2023	1	Honaunau_2	9	L6	8.9	Echinometra mathaei	2
5/16/2023	1	Honaunau_2	9	L6	8.9	Echinometra mathaei	2.5
5/16/2023	1	Honaunau_2	9	L6	8.9	Echinometra mathaei	2.5
5/16/2023	1	Honaunau_2	9	L6	8.9	Echinometra mathaei	3
5/16/2023	1	Honaunau_2	9	L6	8.9	Echinometra mathaei	2
5/16/2023	1	Honaunau_2	9	L6	8.9	Echinometra mathaei	2
5/16/2023	1	Honaunau_2	9	L6	8.9	Echinometra mathaei	2
5/16/2023	1	Honaunau_2	9	L6	8.9	Echinometra mathaei	2.5
5/16/2023	1	Honaunau_2	9	L6	8.9	Heterocentrotus mamillatus	4
5/16/2023	1	Honaunau_2	9	L6	8.9	Heterocentrotus mamillatus	4.5
5/16/2023	1	Honaunau_2	9	L6	8.9	Tripneustes gratilla	6
5/16/2023	1	Honaunau_2	9	L7	9.3	Echinometra mathaei	2
5/16/2023	1	Honaunau_2	9	L7	9.3	Echinometra mathaei	1
5/16/2023	1	Honaunau_2	9	L7	9.3	Echinometra mathaei	1.5
5/16/2023	1	Honaunau_2	9	L7	9.3	Echinometra mathaei	2.5
5/16/2023	1	Honaunau_2	9	L7	9.3	Echinometra mathaei	2
5/16/2023	1	Honaunau_2	9	L7	9.3	Heterocentrotus mamillatus	5
5/16/2023	1	Honaunau_2	9	L7	9.3	Echinometra mathaei	2
5/16/2023	1	Honaunau_2	9	L7	9.3	Tripneustes gratilla	5.5
5/16/2023	1	Honaunau_2	9	L8	9.5	Echinometra mathaei	2
5/16/2023	1	Honaunau_2	9	L8	9.5	Echinometra mathaei	2
5/16/2023	1	Honaunau_2	9	L8	9.5	Echinometra mathaei	4
5/16/2023	1	Honaunau_2	9	L8	9.5	Echinometra mathaei	2
5/16/2023	1	Honaunau_2	9	L8	9.5	Echinometra mathaei	1.5
5/16/2023	1	Honaunau_2	9	L8	9.5	Echinometra mathaei	2
5/16/2023	1	Honaunau_2	9	L8	9.5	Echinometra mathaei	3
5/16/2023	2	Honaunau_2	6	K1	6.9	Echinometra mathaei	1
5/16/2023	2	Honaunau_2	6	K1	6.9	Echinometra mathaei	2
5/16/2023	2	Honaunau_2	6	K1	6.9	Echinometra mathaei	2
5/16/2023	2	Honaunau_2	6	K1	6.9	Echinometra mathaei	2.5
5/16/2023	2	Honaunau_2	6	K1	6.9	Echinometra mathaei	3
5/16/2023	2	Honaunau_2	6	K1	6.9	Echinometra mathaei	2
5/16/2023	2	Honaunau_2	6	K1	6.9	Echinometra mathaei	2
5/16/2023	2	Honaunau_2	6	K1	6.9	Echinometra mathaei	2.5
5/16/2023	2	Honaunau_2	6	K1	6.9	Echinometra mathaei	1.5
5/16/2023	2	Honaunau_2	6	K1	6.9	Echinometra mathaei	3
5/16/2023	2	Honaunau_2	6	K1	6.9	Echinometra mathaei	3
5/16/2023	2	Honaunau_2	6	K1	6.9	Echinometra mathaei	2
5/16/2023	2	Honaunau_2	6	K1	6.9	Echinometra mathaei	2.5
5/16/2023	2	Honaunau_2	6	K1	6.9	Echinometra mathaei	2
5/16/2023	2	Honaunau_2	6	K1	6.9	Echinometra mathaei	4
5/16/2023	2	Honaunau_2	6	K1	6.9	Echinometra mathaei	2
5/16/2023	2	Honaunau_2	6	K1	6.9	Echinometra mathaei	2.5
5/16/2023	2	Honaunau_2	6	K1	6.9	Heterocentrotus mamillatus	3
5/16/2023	2	Honaunau_2	6	K1	6.9	Heterocentrotus mamillatus	2.5
5/16/2023	2	Honaunau_2	6	K1	6.9	Heterocentrotus mamillatus	2
5/16/2023	2	Honaunau_2	6	K1	6.9	Heterocentrotus mamillatus	7
5/16/2023	2	Honaunau_2	6	K1	6.9	Heterocentrotus mamillatus	8
5/16/2023	2	Honaunau_2	6	K1	6.9	Heterocentrotus mamillatus	5
5/16/2023	2	Honaunau_2	6	K1	6.9	Heterocentrotus mamillatus	4
5/16/2023	2	Honaunau_2	6	K1	6.9	Heterocentrotus mamillatus	8
5/16/2023	2	Honaunau_2	6	K2	6.6	Echinothrix calamaris	6
5/16/2023	2	Honaunau_2	6	K2	6.6	Echinothrix calamaris	7
5/16/2023	2	Honaunau_2	6	K2	6.6	Echinometra mathaei	1.5
5/16/2023	2	Honaunau_2	6	K2	6.6	Echinometra mathaei	2
5/16/2023	2	Honaunau_2	6	K2	6.6	Echinometra mathaei	2
5/16/2023	2	Honaunau_2	6	K2	6.6	Echinometra mathaei	2.5
5/16/2023	2	Honaunau_2	6	K2	6.6	Echinometra mathaei	2
5/16/2023	2	Honaunau_2	6	K2	6.6	Echinometra mathaei	2
5/16/2023	2	Honaunau_2	6	K2	6.6	Echinometra mathaei	0.5
5/16/2023	2	Honaunau_2	6	K2	6.6	Echinometra mathaei	1
5/16/2023	2	Honaunau_2	6	K2	6.6	Echinometra mathaei	1
5/16/2023	2	Honaunau_2	6	K2	6.6	Echinometra mathaei	1
5/16/2023	2	Honaunau_2	6	K2	6.6	Echinometra mathaei	1
5/16/2023	2	Honaunau_2	6	K2	6.6	Echinometra mathaei	2.5
5/16/2023	2	Honaunau_2	6	K2	6.6	Echinometra mathaei	2
5/16/2023	2	Honaunau_2	6	K2	6.6	Echinometra mathaei	2.5
5/16/2023	2	Honaunau_2	6	K2	6.6	Eucidaris metularia	2
5/16/2023	2	Honaunau_2	6	K2	6.6	Heterocentrotus mamillatus	5
5/16/2023	2	Honaunau_2	6	K3	6.8	Tripneustes gratilla	9
5/16/2023	2	Honaunau_2	6	K3	6.8	Heterocentrotus mamillatus	4
5/16/2023	2	Honaunau_2	6	K3	6.8	Heterocentrotus mamillatus	5
5/16/2023	2	Honaunau_2	6	K3	6.8	Heterocentrotus mamillatus	1.5
5/16/2023	2	Honaunau_2	6	K3	6.8	Echinothrix calamaris	5
5/16/2023	2	Honaunau_2	6	K3	6.8	Echinometra mathaei	2
5/16/2023	2	Honaunau_2	6	K3	6.8	Echinometra mathaei	2
5/16/2023	2	Honaunau_2	6	K3	6.8	Echinometra mathaei	2.5
5/16/2023	2	Honaunau_2	6	K3	6.8	Echinometra mathaei	1.5
5/16/2023	2	Honaunau_2	6	K3	6.8	Echinometra mathaei	2
5/16/2023	2	Honaunau_2	6	K3	6.8	Echinometra mathaei	1.5
5/16/2023	2	Honaunau_2	6	K3	6.8	Echinometra mathaei	1.5
5/16/2023	2	Honaunau_2	6	K3	6.8	Echinometra mathaei	1.5
5/16/2023	2	Honaunau_2	6	K3	6.8	Echinometra mathaei	2
5/16/2023	2	Honaunau_2	6	K3	6.8	Echinometra mathaei	1.5
5/16/2023	2	Honaunau_2	6	K3	6.8	Echinometra mathaei	1
5/16/2023	2	Honaunau_2	6	K3	6.8	Echinometra mathaei	1
5/16/2023	2	Honaunau_2	6	K3	6.8	Echinometra mathaei	1
5/16/2023	2	Honaunau_2	6	K3	6.8	Echinometra mathaei	2
5/16/2023	2	Honaunau_2	6	K3	6.8	Echinometra mathaei	2
5/16/2023	2	Honaunau_2	6	K3	6.8	Echinometra mathaei	1.5
5/16/2023	2	Honaunau_2	6	K3	6.8	Echinometra mathaei	2
5/16/2023	2	Honaunau_2	6	K3	6.8	Echinometra mathaei	2.5
5/16/2023	2	Honaunau_2	6	K3	6.8	Echinometra mathaei	1
5/16/2023	2	Honaunau_2	6	K3	6.8	Echinometra mathaei	1.5
5/16/2023	2	Honaunau_2	6	K3	6.8	Echinometra mathaei	1
5/16/2023	2	Honaunau_2	6	K3	6.8	Echinometra mathaei	0.5
5/16/2023	2	Honaunau_2	6	K3	6.8	Echinometra mathaei	1.5
5/16/2023	2	Honaunau_2	6	K3	6.8	Echinometra mathaei	3
5/16/2023	2	Honaunau_2	6	K3	6.8	Echinometra mathaei	0.5
5/16/2023	2	Honaunau_2	6	K3	6.8	Echinometra mathaei	1
5/16/2023	2	Honaunau_2	6	K3	6.8	Echinometra mathaei	0.5
5/16/2023	2	Honaunau_2	6	K3	6.8	Echinometra mathaei	0.5
5/16/2023	2	Honaunau_2	6	K4	6.5	Heterocentrotus mamillatus	7
5/16/2023	2	Honaunau_2	6	K4	6.5	Heterocentrotus mamillatus	3
5/16/2023	2	Honaunau_2	6	K4	6.5	Heterocentrotus mamillatus	5
5/16/2023	2	Honaunau_2	6	K4	6.5	Echinometra mathaei	3.5
5/16/2023	2	Honaunau_2	6	K4	6.5	Echinometra mathaei	2
5/16/2023	2	Honaunau_2	6	K4	6.5	Echinometra mathaei	1.5
5/16/2023	2	Honaunau_2	6	K4	6.5	Echinometra mathaei	3
5/16/2023	2	Honaunau_2	6	K4	6.5	Echinometra mathaei	2
5/16/2023	2	Honaunau_2	6	K4	6.5	Echinometra mathaei	2
5/16/2023	2	Honaunau_2	6	K4	6.5	Echinometra mathaei	3
5/16/2023	2	Honaunau_2	6	K4	6.5	Echinometra mathaei	1.5
5/16/2023	2	Honaunau_2	6	K4	6.5	Echinometra mathaei	2
5/16/2023	2	Honaunau_2	6	K4	6.5	Echinometra mathaei	2
5/16/2023	2	Honaunau_2	6	K4	6.5	Echinometra mathaei	1.5
5/16/2023	2	Honaunau_2	6	K4	6.5	Echinometra mathaei	2
5/16/2023	2	Honaunau_2	6	K4	6.5	Echinometra mathaei	3.5
5/16/2023	2	Honaunau_2	6	K4	6.5	Echinometra mathaei	3
5/16/2023	2	Honaunau_2	6	K4	6.5	Echinometra mathaei	1.5
5/16/2023	2	Honaunau_2	6	K4	6.5	Echinometra mathaei	4
5/16/2023	2	Honaunau_2	6	K4	6.5	Echinometra mathaei	1.5
5/16/2023	2	Honaunau_2	6	K4	6.5	Echinometra mathaei	2.5
5/16/2023	2	Honaunau_2	6	K4	6.5	Echinometra mathaei	2.5
5/16/2023	2	Honaunau_2	6	K5	7.1	Heterocentrotus mamillatus	9
5/16/2023	2	Honaunau_2	6	K5	7.1	Heterocentrotus mamillatus	3
5/16/2023	2	Honaunau_2	6	K5	7.1	Heterocentrotus mamillatus	5
5/16/2023	2	Honaunau_2	6	K5	7.1	Heterocentrotus mamillatus	6
5/16/2023	2	Honaunau_2	6	K5	7.1	Heterocentrotus mamillatus	4.5
5/16/2023	2	Honaunau_2	6	K5	7.1	Heterocentrotus mamillatus	5
5/16/2023	2	Honaunau_2	6	K5	7.1	Echinometra mathaei	3
5/16/2023	2	Honaunau_2	6	K5	7.1	Echinometra mathaei	1
5/16/2023	2	Honaunau_2	6	K5	7.1	Echinometra mathaei	1
5/16/2023	2	Honaunau_2	6	K5	7.1	Echinometra mathaei	0.5
5/16/2023	2	Honaunau_2	6	K5	7.1	Echinometra mathaei	3
5/16/2023	2	Honaunau_2	6	K5	7.1	Echinometra mathaei	4
5/16/2023	2	Honaunau_2	6	K5	7.1	Echinometra mathaei	2.5
5/16/2023	2	Honaunau_2	6	K5	7.1	Echinometra mathaei	2
5/16/2023	2	Honaunau_2	6	K5	7.1	Echinometra mathaei	2
5/16/2023	2	Honaunau_2	6	K5	7.1	Echinometra mathaei	4
5/16/2023	2	Honaunau_2	6	K5	7.1	Echinometra mathaei	1
5/16/2023	2	Honaunau_2	6	K5	7.1	Echinometra mathaei	2
5/16/2023	2	Honaunau_2	6	K5	7.1	Echinometra mathaei	2
5/16/2023	2	Honaunau_2	6	K5	7.1	Echinometra mathaei	3.5
5/16/2023	2	Honaunau_2	6	K5	7.1	Echinometra mathaei	4
5/16/2023	2	Honaunau_2	6	K6	7	Heterocentrotus mamillatus	6
5/16/2023	2	Honaunau_2	6	K6	7	Heterocentrotus mamillatus	5
5/16/2023	2	Honaunau_2	6	K6	7	Heterocentrotus mamillatus	1
5/16/2023	2	Honaunau_2	6	K6	7	Heterocentrotus mamillatus	0.5
5/16/2023	2	Honaunau_2	6	K6	7	Diadema savignyi	5
5/16/2023	2	Honaunau_2	6	K6	7	Diadema savignyi	7
5/16/2023	2	Honaunau_2	6	K6	7	Echinometra mathaei	3
5/16/2023	2	Honaunau_2	6	K6	7	Echinometra mathaei	3
5/16/2023	2	Honaunau_2	6	K6	7	Echinometra mathaei	3
5/16/2023	2	Honaunau_2	6	K6	7	Echinometra mathaei	2.5
5/16/2023	2	Honaunau_2	6	K6	7	Echinometra mathaei	2
5/16/2023	2	Honaunau_2	6	K6	7	Echinometra mathaei	3
5/16/2023	2	Honaunau_2	6	K6	7	Echinometra mathaei	1.5
5/16/2023	2	Honaunau_2	6	K6	7	Echinometra mathaei	1.5
5/16/2023	2	Honaunau_2	6	K6	7	Echinometra mathaei	2
5/16/2023	2	Honaunau_2	6	K6	7	Echinometra mathaei	3
5/16/2023	2	Honaunau_2	6	K6	7	Echinometra mathaei	2.5
5/16/2023	2	Honaunau_2	6	K6	7	Echinometra mathaei	2.5
5/16/2023	2	Honaunau_2	6	K6	7	Echinometra mathaei	3
5/16/2023	2	Honaunau_2	6	K6	7	Echinometra mathaei	2
5/16/2023	2	Honaunau_2	6	K6	7	Echinometra mathaei	3
5/16/2023	2	Honaunau_2	6	K6	7	Echinometra mathaei	2
5/16/2023	2	Honaunau_2	6	K6	7	Echinometra mathaei	1
5/16/2023	2	Honaunau_2	6	K6	7	Echinometra mathaei	1.5
5/16/2023	2	Honaunau_2	6	K6	7	Echinometra mathaei	2
5/16/2023	2	Honaunau_2	6	K6	7	Echinometra mathaei	1
5/16/2023	2	Honaunau_2	6	K6	7	Echinometra mathaei	1
5/16/2023	2	Honaunau_2	6	K6	7	Echinometra mathaei	1.5
5/16/2023	2	Honaunau_2	6	K6	7	Echinometra mathaei	1.5
5/16/2023	2	Honaunau_2	6	K6	7	Echinometra mathaei	1.5
5/16/2023	2	Honaunau_2	6	K6	7	Echinometra mathaei	1.5
5/16/2023	2	Honaunau_2	6	K6	7	Echinometra mathaei	1.5
5/16/2023	2	Honaunau_2	6	K6	7	Echinometra mathaei	2
5/16/2023	2	Honaunau_2	6	K6	7	Echinometra mathaei	2
5/16/2023	2	Honaunau_2	6	K6	7	Echinometra mathaei	1
5/16/2023	2	Honaunau_2	6	K6	7	Echinometra mathaei	0.5
5/16/2023	2	Honaunau_2	6	K6	7	Echinometra mathaei	1
5/16/2023	2	Honaunau_2	6	K6	7	Echinometra mathaei	1.5
5/16/2023	2	Honaunau_2	6	K6	7	Echinometra mathaei	2
5/16/2023	2	Honaunau_2	6	K6	7	Echinometra mathaei	1.5
5/16/2023	2	Honaunau_2	6	K6	7	Echinometra mathaei	1
5/16/2023	2	Honaunau_2	6	K6	7	Echinometra mathaei	1
5/16/2023	2	Honaunau_2	6	K6	7	Echinometra mathaei	0.5
5/16/2023	2	Honaunau_2	6	K6	7	Echinometra mathaei	0.5
5/16/2023	2	Honaunau_2	6	L1	6.3	Echinometra mathaei	3
5/16/2023	2	Honaunau_2	6	L1	6.3	Echinometra mathaei	2
5/16/2023	2	Honaunau_2	6	L1	6.3	Echinometra mathaei	2.5
5/16/2023	2	Honaunau_2	6	L1	6.3	Echinometra mathaei	3
5/16/2023	2	Honaunau_2	6	L1	6.3	Echinometra mathaei	1
5/16/2023	2	Honaunau_2	6	L1	6.3	Echinometra mathaei	2
5/16/2023	2	Honaunau_2	6	L1	6.3	Echinometra mathaei	2
5/16/2023	2	Honaunau_2	6	L1	6.3	Echinometra mathaei	2.5
5/16/2023	2	Honaunau_2	6	L1	6.3	Echinometra mathaei	2
5/16/2023	2	Honaunau_2	6	L1	6.3	Echinometra mathaei	2
5/16/2023	2	Honaunau_2	6	L1	6.3	Echinometra mathaei	1.5
5/16/2023	2	Honaunau_2	6	L1	6.3	Echinometra mathaei	2
5/16/2023	2	Honaunau_2	6	L1	6.3	Echinometra mathaei	1
5/16/2023	2	Honaunau_2	6	L1	6.3	Echinometra mathaei	2
5/16/2023	2	Honaunau_2	6	L1	6.3	Echinometra mathaei	0.5
5/16/2023	2	Honaunau_2	6	L1	6.3	Echinometra mathaei	0.5
5/16/2023	2	Honaunau_2	6	L1	6.3	Echinometra mathaei	2
5/16/2023	2	Honaunau_2	6	L1	6.3	Echinometra mathaei	1
5/16/2023	2	Honaunau_2	6	L1	6.3	Echinometra mathaei	2
5/16/2023	2	Honaunau_2	6	L1	6.3	Echinometra mathaei	2.5
5/16/2023	2	Honaunau_2	6	L1	6.3	Echinometra mathaei	3
5/16/2023	2	Honaunau_2	6	L1	6.3	Echinometra mathaei	2
5/16/2023	2	Honaunau_2	6	L1	6.3	Echinometra mathaei	2
5/16/2023	2	Honaunau_2	6	L1	6.3	Echinometra mathaei	2.5
5/16/2023	2	Honaunau_2	6	L1	6.3	Echinometra mathaei	3
5/16/2023	2	Honaunau_2	6	L1	6.3	Heterocentrotus mamillatus	5
5/16/2023	2	Honaunau_2	6	L1	6.3	Heterocentrotus mamillatus	4.5
5/16/2023	2	Honaunau_2	6	L1	6.3	Heterocentrotus mamillatus	5
5/16/2023	2	Honaunau_2	6	L2	6.5	Echinometra mathaei	2
5/16/2023	2	Honaunau_2	6	L2	6.5	Echinometra mathaei	2
5/16/2023	2	Honaunau_2	6	L2	6.5	Echinometra mathaei	3
5/16/2023	2	Honaunau_2	6	L2	6.5	Echinometra mathaei	1.5
5/16/2023	2	Honaunau_2	6	L2	6.5	Echinometra mathaei	1
5/16/2023	2	Honaunau_2	6	L2	6.5	Echinometra mathaei	2
5/16/2023	2	Honaunau_2	6	L2	6.5	Echinometra mathaei	2
5/16/2023	2	Honaunau_2	6	L2	6.5	Echinometra mathaei	1.5
5/16/2023	2	Honaunau_2	6	L2	6.5	Echinometra mathaei	2
5/16/2023	2	Honaunau_2	6	L2	6.5	Echinometra mathaei	4
5/16/2023	2	Honaunau_2	6	L2	6.5	Heterocentrotus mamillatus	4.5
5/16/2023	2	Honaunau_2	6	L3	7.1	Echinometra mathaei	1
5/16/2023	2	Honaunau_2	6	L3	7.1	Echinometra mathaei	2
5/16/2023	2	Honaunau_2	6	L3	7.1	Echinometra mathaei	2
5/16/2023	2	Honaunau_2	6	L3	7.1	Echinometra mathaei	3
5/16/2023	2	Honaunau_2	6	L3	7.1	Echinometra mathaei	2.5
5/16/2023	2	Honaunau_2	6	L3	7.1	Echinometra mathaei	2.5
5/16/2023	2	Honaunau_2	6	L3	7.1	Echinometra mathaei	0.5
5/16/2023	2	Honaunau_2	6	L3	7.1	Echinometra mathaei	2.5
5/16/2023	2	Honaunau_2	6	L3	7.1	Echinometra mathaei	1
5/16/2023	2	Honaunau_2	6	L3	7.1	Echinometra mathaei	2
5/16/2023	2	Honaunau_2	6	L3	7.1	Echinometra mathaei	3
5/16/2023	2	Honaunau_2	6	L3	7.1	Echinometra mathaei	2.5
5/16/2023	2	Honaunau_2	6	L3	7.1	Echinometra mathaei	2
5/16/2023	2	Honaunau_2	6	L3	7.1	Echinometra mathaei	0.5
5/16/2023	2	Honaunau_2	6	L3	7.1	Echinometra mathaei	0.5
5/16/2023	2	Honaunau_2	6	L3	7.1	Echinometra mathaei	1.5
5/16/2023	2	Honaunau_2	6	L3	7.1	Echinometra mathaei	2
5/16/2023	2	Honaunau_2	6	L3	7.1	Echinometra mathaei	1
5/16/2023	2	Honaunau_2	6	L3	7.1	Heterocentrotus mamillatus	4.5
5/16/2023	2	Honaunau_2	6	L3	7.1	Tripneustes gratilla	5
5/16/2023	2	Honaunau_2	6	L4	7.3	Echinometra mathaei	2
5/16/2023	2	Honaunau_2	6	L4	7.3	Echinometra mathaei	0.5
5/16/2023	2	Honaunau_2	6	L4	7.3	Echinometra mathaei	2.5
5/16/2023	2	Honaunau_2	6	L4	7.3	Echinometra mathaei	2
5/16/2023	2	Honaunau_2	6	L4	7.3	Echinometra mathaei	1.5
5/16/2023	2	Honaunau_2	6	L4	7.3	Echinometra mathaei	2
5/16/2023	2	Honaunau_2	6	L4	7.3	Echinometra mathaei	2.5
5/16/2023	2	Honaunau_2	6	L4	7.3	Echinometra mathaei	3
5/16/2023	2	Honaunau_2	6	L4	7.3	Echinometra mathaei	2
5/16/2023	2	Honaunau_2	6	L4	7.3	Echinometra mathaei	1
5/16/2023	2	Honaunau_2	6	L4	7.3	Echinometra mathaei	0.5
5/16/2023	2	Honaunau_2	6	L4	7.3	Echinometra mathaei	2
5/16/2023	2	Honaunau_2	6	L4	7.3	Echinometra mathaei	2.5
5/16/2023	2	Honaunau_2	6	L4	7.3	Echinometra mathaei	2
5/16/2023	2	Honaunau_2	6	L4	7.3	Echinometra mathaei	2.5
5/16/2023	2	Honaunau_2	6	L4	7.3	Echinometra mathaei	1
5/16/2023	2	Honaunau_2	6	L4	7.3	Heterocentrotus mamillatus	4.5
5/16/2023	2	Honaunau_2	6	L4	7.3	Heterocentrotus mamillatus	5
5/16/2023	2	Honaunau_2	6	L4	7.3	Heterocentrotus mamillatus	3.5
5/16/2023	2	Honaunau_2	6	L4	7.3	Heterocentrotus mamillatus	4
5/16/2023	2	Honaunau_2	6	L4	7.3	Echinometra mathaei	2
5/16/2023	2	Honaunau_2	6	L4	7.3	Echinometra mathaei	2
5/16/2023	2	Honaunau_2	6	L4	7.3	Echinometra mathaei	2.5
5/16/2023	2	Honaunau_2	6	L4	7.3	Echinothrix calamaris	9.5
5/16/2023	2	Honaunau_2	6	L5	6.8	Echinometra mathaei	2
5/16/2023	2	Honaunau_2	6	L5	6.8	Echinometra mathaei	2.5
5/16/2023	2	Honaunau_2	6	L5	6.8	Echinometra mathaei	2
5/16/2023	2	Honaunau_2	6	L5	6.8	Echinometra mathaei	3
5/16/2023	2	Honaunau_2	6	L5	6.8	Echinometra mathaei	2
5/16/2023	2	Honaunau_2	6	L5	6.8	Echinometra mathaei	1
5/16/2023	2	Honaunau_2	6	L5	6.8	Echinometra mathaei	2
5/16/2023	2	Honaunau_2	6	L5	6.8	Echinometra mathaei	1
5/16/2023	2	Honaunau_2	6	L5	6.8	Echinometra mathaei	2.5
5/16/2023	2	Honaunau_2	6	L5	6.8	Echinometra mathaei	0.5
5/16/2023	2	Honaunau_2	6	L5	6.8	Echinometra mathaei	2
5/16/2023	2	Honaunau_2	6	L5	6.8	Echinometra mathaei	2
5/16/2023	2	Honaunau_2	6	L5	6.8	Echinometra mathaei	2.5
5/16/2023	2	Honaunau_2	6	L5	6.8	Echinometra mathaei	2
5/16/2023	2	Honaunau_2	6	L5	6.8	Heterocentrotus mamillatus	5
5/16/2023	2	Honaunau_2	6	L5	6.8	Heterocentrotus mamillatus	5.5
5/16/2023	2	Honaunau_2	6	L5	6.8	Tripneustes gratilla	8
5/16/2023	2	Honaunau_2	6	L5	6.8	Tripneustes gratilla	7.5
5/16/2023	2	Honaunau_2	6	L5	6.8	Echinothrix diadema	3.5
5/16/2023	2	Honaunau_2	6	L6	6.9	Echinothrix calamaris	5
5/16/2023	2	Honaunau_2	6	L6	6.9	Echinothrix calamaris	6
5/16/2023	2	Honaunau_2	6	L6	6.9	Echinometra mathaei	2
5/16/2023	2	Honaunau_2	6	L6	6.9	Echinometra mathaei	2.5
5/16/2023	2	Honaunau_2	6	L6	6.9	Echinometra mathaei	2
5/16/2023	2	Honaunau_2	6	L6	6.9	Echinometra mathaei	1.5
5/16/2023	2	Honaunau_2	6	L6	6.9	Echinometra mathaei	0.5
5/16/2023	2	Honaunau_2	6	L6	6.9	Echinometra mathaei	0.5
5/16/2023	2	Honaunau_2	6	L6	6.9	Echinometra mathaei	3
5/16/2023	2	Honaunau_2	6	L6	6.9	Echinometra mathaei	2.5
5/16/2023	2	Honaunau_2	6	L6	6.9	Echinometra mathaei	1.5
5/16/2023	2	Honaunau_2	6	L6	6.9	Echinometra mathaei	2
5/16/2023	2	Honaunau_2	6	L6	6.9	Echinometra mathaei	3
5/16/2023	2	Honaunau_2	6	L6	6.9	Echinometra mathaei	0.5
5/16/2023	2	Honaunau_2	6	L6	6.9	Echinometra mathaei	2.5
5/16/2023	2	Honaunau_2	6	L6	6.9	Echinometra mathaei	3
5/16/2023	2	Honaunau_2	6	L6	6.9	Heterocentrotus mamillatus	1.5
5/16/2023	2	Honaunau_2	6	L6	6.9	Heterocentrotus mamillatus	2
5/16/2023	2	Honaunau_2	6	L7	6.5	Echinometra mathaei	3
5/16/2023	2	Honaunau_2	6	L7	6.5	Echinometra mathaei	2
5/16/2023	2	Honaunau_2	6	L7	6.5	Echinometra mathaei	1.5
5/16/2023	2	Honaunau_2	6	L7	6.5	Echinometra mathaei	2
5/16/2023	2	Honaunau_2	6	L7	6.5	Echinometra mathaei	3.5
5/16/2023	2	Honaunau_2	6	L7	6.5	Echinometra mathaei	2
5/16/2023	2	Honaunau_2	6	L7	6.5	Echinometra mathaei	1.5
5/16/2023	2	Honaunau_2	6	L7	6.5	Heterocentrotus mamillatus	4
5/16/2023	2	Honaunau_2	6	L7	6.5	Heterocentrotus mamillatus	5.5
5/16/2023	2	Honaunau_2	6	L8	6.5	Echinometra mathaei	2
5/16/2023	2	Honaunau_2	6	L8	6.5	Echinometra mathaei	2.5
5/16/2023	2	Honaunau_2	6	L8	6.5	Echinometra mathaei	2
5/16/2023	2	Honaunau_2	6	L8	6.5	Heterocentrotus mamillatus	4
5/16/2023	2	Honaunau_2	6	L8	6.5	Heterocentrotus mamillatus	5
5/16/2023	2	Honaunau_2	6	L8	6.5	Echinometra mathaei	2
5/16/2023	2	Honaunau_2	6	L8	6.5	Echinometra mathaei	2.5
5/16/2023	2	Honaunau_2	6	L8	6.5	Echinometra mathaei	2
5/16/2023	2	Honaunau_2	6	L8	6.5	Heterocentrotus mamillatus	5
5/16/2023	2	Honaunau_2	6	L8	6.5	Echinometra mathaei	3
5/16/2023	2	Honaunau_2	6	L8	6.5	Echinometra mathaei	2.5
5/16/2023	2	Honaunau_2	6	L8	6.5	Echinometra mathaei	2
5/16/2023	2	Honaunau_2	6	L8	6.5	Echinometra mathaei	2.5
5/16/2023	2	Honaunau_2	6	L8	6.5	Echinometra mathaei	1.5
5/16/2023	2	Honaunau_2	6	L8	6.5	Echinometra mathaei	1
5/16/2023	2	Honaunau_2	6	L8	6.5	Echinometra mathaei	1
5/16/2023	2	Honaunau_2	6	L8	6.5	Echinometra mathaei	0.5
5/16/2023	2	Honaunau_2	6	L8	6.5	Echinometra mathaei	3
5/16/2023	2	Honaunau_2	6	L8	6.5	Echinometra mathaei	2.5
5/16/2023	2	Honaunau_2	6	L8	6.5	Echinometra mathaei	3
5/16/2023	2	Honaunau_2	6	L8	6.5	Echinometra mathaei	2.5
5/16/2023	2	Honaunau_2	6	L8	6.5	Echinometra mathaei	2
5/16/2023	2	Honaunau_2	6	L8	6.5	Echinometra mathaei	2
5/16/2023	2	Honaunau_2	6	L8	6.5	Echinometra mathaei	2
5/16/2023	2	Honaunau_2	6	L8	6.5	Echinometra mathaei	2
5/16/2023	2	Honaunau_2	6	L8	6.5	Echinometra mathaei	2.5
5/16/2023	2	Honaunau_2	6	L8	6.5	Echinometra mathaei	1.5
5/16/2023	2	Honaunau_2	6	L8	6.5	Echinometra mathaei	2
5/16/2023	2	Honaunau_2	6	L8	6.5	Echinometra mathaei	2
5/16/2023	2	Honaunau_2	6	L8	6.5	Heterocentrotus mamillatus	5
5/16/2023	2	Honaunau_2	6	L8	6.5	Heterocentrotus mamillatus	6
5/16/2023	2	Honaunau_2	6	L8	6.5	Heterocentrotus mamillatus	5
5/16/2023	2	Honaunau_2	6	L9	6.7	Echinometra mathaei	2
5/16/2023	2	Honaunau_2	6	L9	6.7	Echinometra mathaei	3
5/16/2023	2	Honaunau_2	6	L9	6.7	Echinometra mathaei	2.5
5/16/2023	2	Honaunau_2	6	L9	6.7	Echinometra mathaei	3
5/16/2023	2	Honaunau_2	6	L9	6.7	Echinometra mathaei	1
5/16/2023	2	Honaunau_2	6	L9	6.7	Echinometra mathaei	1
5/16/2023	2	Honaunau_2	6	L9	6.7	Echinometra mathaei	2
5/16/2023	2	Honaunau_2	6	L9	6.7	Echinometra mathaei	3
5/16/2023	2	Honaunau_2	6	L9	6.7	Echinometra mathaei	2.5
5/16/2023	2	Honaunau_2	6	L9	6.7	Echinometra mathaei	2
5/16/2023	2	Honaunau_2	6	L9	6.7	Echinometra mathaei	2.5
5/16/2023	2	Honaunau_2	6	L9	6.7	Echinometra mathaei	2.5
5/16/2023	2	Honaunau_2	6	L9	6.7	Echinometra mathaei	2.5
5/16/2023	2	Honaunau_2	6	L9	6.7	Echinometra mathaei	2
5/16/2023	2	Honaunau_2	6	L9	6.7	Echinometra mathaei	2.5
5/16/2023	2	Honaunau_2	6	L9	6.7	Echinometra mathaei	2
5/16/2023	2	Honaunau_2	6	L9	6.7	Echinometra mathaei	2
5/16/2023	2	Honaunau_2	6	L9	6.7	Echinometra mathaei	1
5/16/2023	2	Honaunau_2	6	L9	6.7	Heterocentrotus mamillatus	4
5/19/2023	1	Honaunau_2	17	K1	17.9	n/a	n/a
5/19/2023	1	Honaunau_2	17	K2	16.3	Echinometra mathaei	6
5/19/2023	1	Honaunau_2	17	K2	16.3	Echinometra mathaei	2.5
5/19/2023	1	Honaunau_2	17	K2	16.3	Eucidaris metularia	7
5/19/2023	1	Honaunau_2	17	K2	16.3	Tripneustes gratilla	1.5
5/19/2023	1	Honaunau_2	17	K3	16.7	Echinometra mathaei	3
5/19/2023	1	Honaunau_2	17	K3	16.7	Eucidaris metularia	1
5/19/2023	1	Honaunau_2	17	K4	15	Echinometra mathaei	3
5/19/2023	1	Honaunau_2	17	K4	15	Echinometra mathaei	3
5/19/2023	1	Honaunau_2	17	K4	15	Echinometra mathaei	3
5/19/2023	1	Honaunau_2	17	K4	15	Echinometra mathaei	3.5
5/19/2023	1	Honaunau_2	17	K4	15	Echinometra mathaei	2
5/19/2023	1	Honaunau_2	17	K4	15	Echinometra mathaei	1.5
5/19/2023	1	Honaunau_2	17	K4	15	Echinometra mathaei	3
5/19/2023	1	Honaunau_2	17	K4	15	Tripneustes gratilla	6.5
5/19/2023	1	Honaunau_2	17	K5	15.5	Echinometra mathaei	3
5/19/2023	1	Honaunau_2	17	K5	15.5	Echinometra mathaei	1.5
5/19/2023	1	Honaunau_2	17	K5	15.5	Echinometra mathaei	1.5
5/19/2023	1	Honaunau_2	17	K5	15.5	Echinometra mathaei	2
5/19/2023	1	Honaunau_2	17	K5	15.5	Echinometra mathaei	3
5/19/2023	1	Honaunau_2	17	K5	15.5	Echinometra mathaei	2
5/19/2023	1	Honaunau_2	17	K5	15.5	Echinometra mathaei	3
5/19/2023	1	Honaunau_2	17	K5	15.5	Echinometra mathaei	1.5
5/19/2023	1	Honaunau_2	17	K5	15.5	Echinometra mathaei	4
5/19/2023	1	Honaunau_2	17	K5	15.5	Echinometra mathaei	1.5
5/19/2023	1	Honaunau_2	17	K5	15.5	Echinometra mathaei	2
5/19/2023	1	Honaunau_2	17	K5	15.5	Eucidaris metularia	1
5/19/2023	1	Honaunau_2	17	K5	15.5	Eucidaris metularia	1
5/19/2023	1	Honaunau_2	17	K6	15.4	Eucidaris metularia	1.5
5/19/2023	1	Honaunau_2	17	K6	15.4	Eucidaris metularia	1
5/19/2023	1	Honaunau_2	17	K6	15.4	Echinometra mathaei	1
5/19/2023	1	Honaunau_2	17	K6	15.4	Echinometra mathaei	2.5
5/19/2023	1	Honaunau_2	17	K6	15.4	Echinometra mathaei	3
5/19/2023	1	Honaunau_2	17	K6	15.4	Echinometra mathaei	2
5/19/2023	1	Honaunau_2	17	K6	15.4	Echinometra mathaei	2
5/19/2023	1	Honaunau_2	17	K6	15.4	Echinometra mathaei	1.5
5/19/2023	1	Honaunau_2	17	K6	15.4	Echinometra mathaei	3
5/19/2023	1	Honaunau_2	17	K6	15.4	Echinometra mathaei	0.5
5/19/2023	1	Honaunau_2	17	K6	15.4	Echinometra mathaei	1.5
5/19/2023	1	Honaunau_2	17	K6	15.4	Echinometra mathaei	1.5
5/19/2023	1	Honaunau_2	17	K6	15.4	Tripneustes gratilla	6
5/19/2023	1	Honaunau_2	17	L1	18.4	Echinostrephus aciculatus	2
5/19/2023	1	Honaunau_2	17	L2	17.5	Echinothrix calamaris	1.5
5/19/2023	1	Honaunau_2	17	L2	17.5	Tripneustes gratilla	5
5/19/2023	1	Honaunau_2	17	L3	17.6	Echinothrix calamaris	9
5/19/2023	1	Honaunau_2	17	L4	16.6	Echinometra mathaei	2
5/19/2023	1	Honaunau_2	17	L4	16.6	Echinometra mathaei	3
5/19/2023	1	Honaunau_2	17	L4	16.6	Diadema savignyi	5.5
5/19/2023	1	Honaunau_2	17	L5	16.7	Echinometra mathaei	2.5
5/19/2023	1	Honaunau_2	17	L5	16.7	Echinometra mathaei	2
5/19/2023	1	Honaunau_2	17	L5	16.7	Echinometra mathaei	2.5
5/19/2023	1	Honaunau_2	17	L6	16.3	Echinothrix calamaris	6
5/19/2023	1	Honaunau_2	17	L7	15.6	Diadema savignyi	1.5
5/19/2023	1	Honaunau_2	17	L7	15.6	Tripneustes gratilla	3.5
5/19/2023	1	Honaunau_2	17	L7	15.6	Echinometra mathaei	3
5/19/2023	1	Honaunau_2	17	L8	15.3	Echinometra mathaei	3
5/19/2023	1	Honaunau_2	17	L8	15.3	Echinometra mathaei	2.5
5/19/2023	1	Honaunau_2	17	L8	15.3	Echinometra mathaei	1.5
5/19/2023	1	Honaunau_2	17	L8	15.3	Echinometra mathaei	3.5
5/19/2023	1	Honaunau_2	17	L8	15.3	Echinometra mathaei	1.5
5/19/2023	1	Honaunau_2	17	L8	15.3	Echinometra mathaei	0.5
5/19/2023	1	Honaunau_2	17	L9	16.3	Tripneustes gratilla	5.5
5/19/2023	1	Honaunau_2	17	L9	16.3	Tripneustes gratilla	5
5/19/2023	1	Honaunau_2	17	L9	16.3	Echinometra mathaei	2
5/19/2023	1	Honaunau_2	17	L9	16.3	Echinometra mathaei	2.5
5/19/2023	1	Honaunau_2	17	L9	16.3	Echinometra mathaei	2
5/19/2023	2	Honaunau_2	3	K1	3.1	Echinothrix diadema	7
5/19/2023	2	Honaunau_2	3	K1	3.1	Diadema savignyi	9
5/19/2023	2	Honaunau_2	3	K1	3.1	Diadema savignyi	5
5/19/2023	2	Honaunau_2	3	K1	3.1	Tripneustes gratilla	2
5/19/2023	2	Honaunau_2	3	K1	3.1	Heterocentrotus mamillatus	1.5
5/19/2023	2	Honaunau_2	3	K1	3.1	Echinometra mathaei	3
5/19/2023	2	Honaunau_2	3	K1	3.1	Echinometra mathaei	3.5
5/19/2023	2	Honaunau_2	3	K1	3.1	Echinometra mathaei	2
5/19/2023	2	Honaunau_2	3	K1	3.1	Echinometra mathaei	1.5
5/19/2023	2	Honaunau_2	3	K1	3.1	Echinometra mathaei	1.5
5/19/2023	2	Honaunau_2	3	K1	3.1	Echinometra mathaei	1
5/19/2023	2	Honaunau_2	3	K1	3.1	Echinometra mathaei	1
5/19/2023	2	Honaunau_2	3	K1	3.1	Echinometra mathaei	1
5/19/2023	2	Honaunau_2	3	K1	3.1	Echinometra mathaei	1.5
5/19/2023	2	Honaunau_2	3	K1	3.1	Echinometra mathaei	2
5/19/2023	2	Honaunau_2	3	K1	3.1	Echinometra mathaei	2.5
5/19/2023	2	Honaunau_2	3	K1	3.1	Echinometra mathaei	2
5/19/2023	2	Honaunau_2	3	K1	3.1	Echinometra mathaei	3
5/19/2023	2	Honaunau_2	3	K1	3.1	Echinometra mathaei	1.5
5/19/2023	2	Honaunau_2	3	K1	3.1	Echinometra mathaei	2
5/19/2023	2	Honaunau_2	3	K1	3.1	Echinometra mathaei	1.5
5/19/2023	2	Honaunau_2	3	K1	3.1	Echinometra mathaei	2
5/19/2023	2	Honaunau_2	3	K1	3.1	Echinometra mathaei	2
5/19/2023	2	Honaunau_2	3	K1	3.1	Echinometra mathaei	2.5
5/19/2023	2	Honaunau_2	3	K1	3.1	Echinometra mathaei	2
5/19/2023	2	Honaunau_2	3	K1	3.1	Echinometra mathaei	4
5/19/2023	2	Honaunau_2	3	K1	3.1	Echinometra mathaei	3
5/19/2023	2	Honaunau_2	3	K1	3.1	Echinometra mathaei	2.5
5/19/2023	2	Honaunau_2	3	K1	3.1	Echinometra mathaei	1
5/19/2023	2	Honaunau_2	3	K1	3.1	Echinometra mathaei	2
5/19/2023	2	Honaunau_2	3	K1	3.1	Echinometra mathaei	2
5/19/2023	2	Honaunau_2	3	K1	3.1	Echinometra mathaei	2.5
5/19/2023	2	Honaunau_2	3	K2	3.1	Echinometra mathaei	1.5
5/19/2023	2	Honaunau_2	3	K2	3.1	Echinometra mathaei	3
5/19/2023	2	Honaunau_2	3	K2	3.1	Echinometra mathaei	3
5/19/2023	2	Honaunau_2	3	K2	3.1	Echinometra mathaei	1.5
5/19/2023	2	Honaunau_2	3	K2	3.1	Echinometra mathaei	3
5/19/2023	2	Honaunau_2	3	K2	3.1	Echinometra mathaei	1
5/19/2023	2	Honaunau_2	3	K2	3.1	Echinometra mathaei	2
5/19/2023	2	Honaunau_2	3	K2	3.1	Echinometra mathaei	1.5
5/19/2023	2	Honaunau_2	3	K2	3.1	Echinometra mathaei	3.5
5/19/2023	2	Honaunau_2	3	K2	3.1	Echinometra mathaei	0.5
5/19/2023	2	Honaunau_2	3	K2	3.1	Echinometra mathaei	4
5/19/2023	2	Honaunau_2	3	K2	3.1	Echinometra mathaei	2
5/19/2023	2	Honaunau_2	3	K2	3.1	Echinometra mathaei	2
5/19/2023	2	Honaunau_2	3	K2	3.1	Echinometra mathaei	2.5
5/19/2023	2	Honaunau_2	3	K2	3.1	Echinometra mathaei	4
5/19/2023	2	Honaunau_2	3	K2	3.1	Echinometra mathaei	4
5/19/2023	2	Honaunau_2	3	K2	3.1	Echinometra mathaei	2
5/19/2023	2	Honaunau_2	3	K3	3.4	Echinothrix diadema	7
5/19/2023	2	Honaunau_2	3	K3	3.4	Echinothrix diadema	8
5/19/2023	2	Honaunau_2	3	K3	3.4	Echinometra mathaei	3
5/19/2023	2	Honaunau_2	3	K3	3.4	Echinometra mathaei	2
5/19/2023	2	Honaunau_2	3	K3	3.4	Echinometra mathaei	3
5/19/2023	2	Honaunau_2	3	K3	3.4	Echinometra mathaei	3
5/19/2023	2	Honaunau_2	3	K3	3.4	Echinometra mathaei	2
5/19/2023	2	Honaunau_2	3	K3	3.4	Echinometra mathaei	1.5
5/19/2023	2	Honaunau_2	3	K4	2.9	Diadema savignyi	6
5/19/2023	2	Honaunau_2	3	K4	2.9	Echinothrix diadema	8
5/19/2023	2	Honaunau_2	3	K4	2.9	Echinothrix diadema	7
5/19/2023	2	Honaunau_2	3	K4	2.9	Echinothrix diadema	8
5/19/2023	2	Honaunau_2	3	K4	2.9	Echinometra mathaei	2
5/19/2023	2	Honaunau_2	3	K4	2.9	Echinometra mathaei	3
5/19/2023	2	Honaunau_2	3	K4	2.9	Echinometra mathaei	2
5/19/2023	2	Honaunau_2	3	K4	2.9	Heterocentrotus mamillatus	8
5/19/2023	2	Honaunau_2	3	K4	2.9	Heterocentrotus mamillatus	7
5/19/2023	2	Honaunau_2	3	K5	3.7	Echinometra mathaei	2
5/19/2023	2	Honaunau_2	3	K5	3.7	Echinometra mathaei	2
5/19/2023	2	Honaunau_2	3	K5	3.7	Echinometra mathaei	1
5/19/2023	2	Honaunau_2	3	K5	3.7	Echinometra mathaei	1
5/19/2023	2	Honaunau_2	3	K5	3.7	Echinometra mathaei	1.5
5/19/2023	2	Honaunau_2	3	K5	3.7	Echinometra mathaei	1.5
5/19/2023	2	Honaunau_2	3	K5	3.7	Echinometra mathaei	4
5/19/2023	2	Honaunau_2	3	K5	3.7	Echinometra mathaei	2.5
5/19/2023	2	Honaunau_2	3	K5	3.7	Echinometra mathaei	2.5
5/19/2023	2	Honaunau_2	3	K5	3.7	Echinometra mathaei	3
5/19/2023	2	Honaunau_2	3	K5	3.7	Echinometra mathaei	4.5
5/19/2023	2	Honaunau_2	3	K5	3.7	Echinometra mathaei	3.5
5/19/2023	2	Honaunau_2	3	K5	3.7	Echinometra mathaei	1.5
5/19/2023	2	Honaunau_2	3	K5	3.7	Echinometra mathaei	1.5
5/19/2023	2	Honaunau_2	3	K5	3.7	Echinometra mathaei	4
5/19/2023	2	Honaunau_2	3	K5	3.7	Echinometra mathaei	4
5/19/2023	2	Honaunau_2	3	K5	3.7	Echinometra mathaei	1.5
5/19/2023	2	Honaunau_2	3	K5	3.7	Echinometra mathaei	2
5/19/2023	2	Honaunau_2	3	K5	3.7	Echinometra mathaei	1.5
5/19/2023	2	Honaunau_2	3	K5	3.7	Echinometra mathaei	0.5
5/19/2023	2	Honaunau_2	3	K5	3.7	Echinometra mathaei	2
5/19/2023	2	Honaunau_2	3	K6	3.5	Echinometra mathaei	4
5/19/2023	2	Honaunau_2	3	K6	3.5	Echinometra mathaei	2
5/19/2023	2	Honaunau_2	3	K6	3.5	Echinometra mathaei	1.5
5/19/2023	2	Honaunau_2	3	K6	3.5	Echinometra mathaei	1.5
5/19/2023	2	Honaunau_2	3	K6	3.5	Echinometra mathaei	2
5/19/2023	2	Honaunau_2	3	K6	3.5	Echinometra mathaei	3
5/19/2023	2	Honaunau_2	3	K6	3.5	Echinometra mathaei	1.5
5/19/2023	2	Honaunau_2	3	K6	3.5	Echinometra mathaei	1.5
5/19/2023	2	Honaunau_2	3	K6	3.5	Echinometra mathaei	2.5
5/19/2023	2	Honaunau_2	3	K6	3.5	Echinometra mathaei	1
5/19/2023	2	Honaunau_2	3	K6	3.5	Echinometra mathaei	2.5
5/19/2023	2	Honaunau_2	3	K6	3.5	Echinometra mathaei	3
5/19/2023	2	Honaunau_2	3	K6	3.5	Heterocentrotus mamillatus	6
5/19/2023	2	Honaunau_2	3	K6	3.5	Echinothrix diadema	9
5/19/2023	2	Honaunau_2	3	K7	2.6	Heterocentrotus mamillatus	6
5/19/2023	2	Honaunau_2	3	K7	2.6	Echinothrix diadema	7.5
5/19/2023	2	Honaunau_2	3	K7	2.6	Echinometra mathaei	1.5
5/19/2023	2	Honaunau_2	3	K7	2.6	Echinometra mathaei	2
5/19/2023	2	Honaunau_2	3	K7	2.6	Echinometra mathaei	4
5/19/2023	2	Honaunau_2	3	K7	2.6	Echinometra mathaei	3.5
5/19/2023	2	Honaunau_2	3	K7	2.6	Echinometra mathaei	2
5/19/2023	2	Honaunau_2	3	L1	3.2	Echinometra mathaei	2
5/19/2023	2	Honaunau_2	3	L1	3.2	Echinometra mathaei	2.5
5/19/2023	2	Honaunau_2	3	L1	3.2	Echinometra mathaei	2
5/19/2023	2	Honaunau_2	3	L1	3.2	Echinometra mathaei	2.5
5/19/2023	2	Honaunau_2	3	L1	3.2	Echinometra mathaei	2.5
5/19/2023	2	Honaunau_2	3	L1	3.2	Echinometra mathaei	3
5/19/2023	2	Honaunau_2	3	L1	3.2	Echinometra mathaei	2.5
5/19/2023	2	Honaunau_2	3	L1	3.2	Echinometra mathaei	2.5
5/19/2023	2	Honaunau_2	3	L1	3.2	Echinometra mathaei	2
5/19/2023	2	Honaunau_2	3	L1	3.2	Echinometra mathaei	1.5
5/19/2023	2	Honaunau_2	3	L1	3.2	Echinometra mathaei	2
5/19/2023	2	Honaunau_2	3	L1	3.2	Echinometra mathaei	1
5/19/2023	2	Honaunau_2	3	L1	3.2	Echinometra mathaei	1.5
5/19/2023	2	Honaunau_2	3	L1	3.2	Echinometra mathaei	2
5/19/2023	2	Honaunau_2	3	L1	3.2	Echinometra mathaei	2.5
5/19/2023	2	Honaunau_2	3	L1	3.2	Echinometra mathaei	3
5/19/2023	2	Honaunau_2	3	L1	3.2	Echinometra mathaei	1
5/19/2023	2	Honaunau_2	3	L1	3.2	Echinometra mathaei	2
5/19/2023	2	Honaunau_2	3	L1	3.2	Echinometra mathaei	2
5/19/2023	2	Honaunau_2	3	L1	3.2	Echinometra mathaei	3
5/19/2023	2	Honaunau_2	3	L1	3.2	Echinometra mathaei	2.5
5/19/2023	2	Honaunau_2	3	L1	3.2	Echinometra mathaei	2.5
5/19/2023	2	Honaunau_2	3	L1	3.2	Heterocentrotus mamillatus	6
5/19/2023	2	Honaunau_2	3	L1	3.2	Tripneustes gratilla	6
5/19/2023	2	Honaunau_2	3	L2	3.1	Echinometra mathaei	1
5/19/2023	2	Honaunau_2	3	L2	3.1	Echinometra mathaei	2
5/19/2023	2	Honaunau_2	3	L2	3.1	Echinometra mathaei	2.5
5/19/2023	2	Honaunau_2	3	L2	3.1	Echinometra mathaei	0.5
5/19/2023	2	Honaunau_2	3	L2	3.1	Echinometra mathaei	2
5/19/2023	2	Honaunau_2	3	L2	3.1	Echinometra mathaei	1.5
5/19/2023	2	Honaunau_2	3	L2	3.1	Echinometra mathaei	2.5
5/19/2023	2	Honaunau_2	3	L2	3.1	Echinometra mathaei	3
5/19/2023	2	Honaunau_2	3	L2	3.1	Echinometra mathaei	2
5/19/2023	2	Honaunau_2	3	L2	3.1	Echinometra mathaei	1.5
5/19/2023	2	Honaunau_2	3	L2	3.1	Echinometra mathaei	1.5
5/19/2023	2	Honaunau_2	3	L2	3.1	Echinometra mathaei	2.5
5/19/2023	2	Honaunau_2	3	L2	3.1	Echinometra mathaei	2
5/19/2023	2	Honaunau_2	3	L2	3.1	Echinometra mathaei	1
5/19/2023	2	Honaunau_2	3	L2	3.1	Echinometra mathaei	2.5
5/19/2023	2	Honaunau_2	3	L2	3.1	Heterocentrotus mamillatus	3
5/19/2023	2	Honaunau_2	3	L2	3.1	Diadema savignyi	6.5
5/19/2023	2	Honaunau_2	3	L3	3	Echinometra mathaei	4
5/19/2023	2	Honaunau_2	3	L3	3	Echinometra mathaei	3
5/19/2023	2	Honaunau_2	3	L3	3	Echinometra mathaei	2.5
5/19/2023	2	Honaunau_2	3	L3	3	Echinometra mathaei	3
5/19/2023	2	Honaunau_2	3	L3	3	Echinometra mathaei	3
5/19/2023	2	Honaunau_2	3	L3	3	Echinothrix diadema	5
5/19/2023	2	Honaunau_2	3	L3	3	Diadema savignyi	6
5/19/2023	2	Honaunau_2	3	L3	3	Echinothrix calamaris	6.5
5/19/2023	2	Honaunau_2	3	L3	3	Diadema savignyi	7
5/19/2023	2	Honaunau_2	3	L4	3.1	Echinometra mathaei	2.5
5/19/2023	2	Honaunau_2	3	L4	3.1	Echinometra mathaei	1.5
5/19/2023	2	Honaunau_2	3	L4	3.1	Echinometra mathaei	2.5
5/19/2023	2	Honaunau_2	3	L4	3.1	Echinometra mathaei	2
5/19/2023	2	Honaunau_2	3	L4	3.1	Echinothrix diadema	7
5/19/2023	2	Honaunau_2	3	L4	3.1	Echinothrix diadema	5.5
5/19/2023	2	Honaunau_2	3	L4	3.1	Echinothrix diadema	4.5
5/19/2023	2	Honaunau_2	3	L4	3.1	Echinothrix diadema	7
5/19/2023	2	Honaunau_2	3	L4	3.1	Echinothrix diadema	6.5
5/19/2023	2	Honaunau_2	3	L4	3.1	Echinothrix diadema	5.5
5/19/2023	2	Honaunau_2	3	L4	3.1	Heterocentrotus mamillatus	5
5/19/2023	2	Honaunau_2	3	L5	3.3	Echinometra mathaei	3
5/19/2023	2	Honaunau_2	3	L5	3.3	Echinometra mathaei	2.5
5/19/2023	2	Honaunau_2	3	L5	3.3	Echinometra mathaei	1
5/19/2023	2	Honaunau_2	3	L5	3.3	Echinometra mathaei	0.5
5/19/2023	2	Honaunau_2	3	L5	3.3	Heterocentrotus mamillatus	2
5/19/2023	2	Honaunau_2	3	L5	3.3	Diadema savignyi	7.5
5/19/2023	2	Honaunau_2	3	L5	3.3	Diadema savignyi	7
5/19/2023	2	Honaunau_2	3	L5	3.3	Echinothrix calamaris	6.5
5/19/2023	2	Honaunau_2	3	L6	3.1	Echinometra mathaei	2
5/19/2023	2	Honaunau_2	3	L6	3.1	Echinometra mathaei	2.5
5/19/2023	2	Honaunau_2	3	L6	3.1	Echinometra mathaei	3
5/19/2023	2	Honaunau_2	3	L6	3.1	Echinometra mathaei	0.5
5/19/2023	2	Honaunau_2	3	L6	3.1	Echinometra mathaei	1
5/19/2023	2	Honaunau_2	3	L6	3.1	Echinometra mathaei	3
5/19/2023	2	Honaunau_2	3	L6	3.1	Echinometra mathaei	3
5/19/2023	2	Honaunau_2	3	L6	3.1	Echinometra mathaei	1
5/19/2023	2	Honaunau_2	3	L6	3.1	Echinometra mathaei	3
5/19/2023	2	Honaunau_2	3	L6	3.1	Echinometra mathaei	2.5
5/19/2023	2	Honaunau_2	3	L6	3.1	Echinometra mathaei	2
5/19/2023	2	Honaunau_2	3	L6	3.1	Echinometra mathaei	2.5
5/19/2023	2	Honaunau_2	3	L6	3.1	Echinometra mathaei	0.5
5/19/2023	2	Honaunau_2	3	L6	3.1	Echinometra mathaei	2.5
5/19/2023	2	Honaunau_2	3	L6	3.1	Echinometra mathaei	1
5/19/2023	2	Honaunau_2	3	L6	3.1	Echinometra mathaei	2.5
5/19/2023	2	Honaunau_2	3	L6	3.1	Echinometra mathaei	3
5/19/2023	2	Honaunau_2	3	L6	3.1	Echinometra mathaei	4
5/19/2023	2	Honaunau_2	3	L6	3.1	Echinometra mathaei	5
5/19/2023	2	Honaunau_2	3	L7	3	Echinothrix calamaris	9
5/19/2023	2	Honaunau_2	3	L7	3	Heterocentrotus mamillatus	5
5/19/2023	2	Honaunau_2	3	L7	3	Echinometra mathaei	3
5/19/2023	2	Honaunau_2	3	L7	3	Echinometra mathaei	2
5/19/2023	2	Honaunau_2	3	L7	3	Echinometra mathaei	2.5
5/19/2023	2	Honaunau_2	3	L7	3	Echinometra mathaei	2.5
5/19/2023	2	Honaunau_2	3	L7	3	Echinometra mathaei	3
5/19/2023	2	Honaunau_2	3	L8	2.9	Diadema savignyi	6
5/19/2023	2	Honaunau_2	3	L8	2.9	Diadema savignyi	6
5/19/2023	2	Honaunau_2	3	L8	2.9	Colobocentrotus atratus	1
5/19/2023	2	Honaunau_2	3	L8	2.9	Echinometra mathaei	3
5/19/2023	2	Honaunau_2	3	L8	2.9	Echinometra mathaei	3
5/19/2023	2	Honaunau_2	3	L8	2.9	Echinometra mathaei	2
5/19/2023	2	Honaunau_2	3	L8	2.9	Echinometra mathaei	1.5
5/19/2023	2	Honaunau_2	3	L8	2.9	Echinometra mathaei	1
5/19/2023	2	Honaunau_2	3	L8	2.9	Echinometra mathaei	3
5/19/2023	2	Honaunau_2	3	L8	2.9	Echinometra mathaei	2.5
5/19/2023	2	Honaunau_2	3	L8	2.9	Echinometra mathaei	2
5/19/2023	2	Honaunau_2	3	L8	2.9	Echinometra mathaei	1.5
5/19/2023	2	Honaunau_2	3	L8	2.9	Echinometra mathaei	1
5/19/2023	2	Honaunau_2	3	L8	2.9	Echinometra mathaei	2.5
5/19/2023	2	Honaunau_2	3	L8	2.9	Echinometra mathaei	1
5/19/2023	2	Honaunau_2	3	L8	2.9	Echinothrix diadema	1
5/20/2023	1	Honaunau_1	2	K1	1.8	Echinometra mathaei	2.5
5/20/2023	1	Honaunau_1	2	K1	1.8	Echinometra mathaei	3
5/20/2023	1	Honaunau_1	2	K1	1.8	Echinometra mathaei	1.5
5/20/2023	1	Honaunau_1	2	K1	1.8	Echinometra mathaei	3
5/20/2023	1	Honaunau_1	2	K1	1.8	Echinometra mathaei	3.5
5/20/2023	1	Honaunau_1	2	K1	1.8	Echinometra mathaei	1
5/20/2023	1	Honaunau_1	2	K1	1.8	Echinometra mathaei	2.5
5/20/2023	1	Honaunau_1	2	K1	1.8	Echinometra mathaei	3
5/20/2023	1	Honaunau_1	2	K1	1.8	Echinometra mathaei	3.5
5/20/2023	1	Honaunau_1	2	K1	1.8	Echinometra mathaei	1
5/20/2023	1	Honaunau_1	2	K1	1.8	Heterocentrotus mamillatus	6
5/20/2023	1	Honaunau_1	2	K2	1.6	Echinometra mathaei	3.5
5/20/2023	1	Honaunau_1	2	K2	1.6	Echinometra mathaei	1
5/20/2023	1	Honaunau_1	2	K2	1.6	Echinometra mathaei	3
5/20/2023	1	Honaunau_1	2	K2	1.6	Echinometra mathaei	2
5/20/2023	1	Honaunau_1	2	K2	1.6	Echinometra mathaei	3.5
5/20/2023	1	Honaunau_1	2	K2	1.6	Echinometra mathaei	2.5
5/20/2023	1	Honaunau_1	2	K2	1.6	Echinometra mathaei	3.5
5/20/2023	1	Honaunau_1	2	K2	1.6	Echinometra mathaei	1
5/20/2023	1	Honaunau_1	2	K2	1.6	Echinometra mathaei	2
5/20/2023	1	Honaunau_1	2	K2	1.6	Echinometra mathaei	1.5
5/20/2023	1	Honaunau_1	2	K2	1.6	Echinometra mathaei	4
5/20/2023	1	Honaunau_1	2	K2	1.6	Echinometra mathaei	1.5
5/20/2023	1	Honaunau_1	2	K3	1.8	Echinometra mathaei	1.5
5/20/2023	1	Honaunau_1	2	K3	1.8	Echinometra mathaei	4
5/20/2023	1	Honaunau_1	2	K3	1.8	Echinometra mathaei	5
5/20/2023	1	Honaunau_1	2	K3	1.8	Echinometra mathaei	2.5
5/20/2023	1	Honaunau_1	2	K3	1.8	Echinometra mathaei	1.5
5/20/2023	1	Honaunau_1	2	K3	1.8	Echinometra mathaei	2
5/20/2023	1	Honaunau_1	2	K3	1.8	Echinometra mathaei	1
5/20/2023	1	Honaunau_1	2	K3	1.8	Echinometra mathaei	2.5
5/20/2023	1	Honaunau_1	2	K3	1.8	Echinometra mathaei	2
5/20/2023	1	Honaunau_1	2	K3	1.8	Echinometra mathaei	4
5/20/2023	1	Honaunau_1	2	K3	1.8	Echinometra mathaei	1.5
5/20/2023	1	Honaunau_1	2	K3	1.8	Echinometra mathaei	1.5
5/20/2023	1	Honaunau_1	2	K3	1.8	Echinometra mathaei	3
5/20/2023	1	Honaunau_1	2	K3	1.8	Echinometra mathaei	1.5
5/20/2023	1	Honaunau_1	2	K3	1.8	Echinometra mathaei	1
5/20/2023	1	Honaunau_1	2	K3	1.8	Echinometra mathaei	1
5/20/2023	1	Honaunau_1	2	K3	1.8	Echinometra mathaei	1
5/20/2023	1	Honaunau_1	2	K3	1.8	Echinometra mathaei	2
5/20/2023	1	Honaunau_1	2	K3	1.8	Echinothrix calamaris	12
5/20/2023	1	Honaunau_1	2	K4	1.9	Echinometra mathaei	3
5/20/2023	1	Honaunau_1	2	K4	1.9	Echinometra mathaei	2.5
5/20/2023	1	Honaunau_1	2	K4	1.9	Echinometra mathaei	2.5
5/20/2023	1	Honaunau_1	2	K4	1.9	Echinometra mathaei	3.5
5/20/2023	1	Honaunau_1	2	K4	1.9	Echinometra mathaei	3
5/20/2023	1	Honaunau_1	2	K4	1.9	Echinometra mathaei	1
5/20/2023	1	Honaunau_1	2	K4	1.9	Echinometra mathaei	2
5/20/2023	1	Honaunau_1	2	K4	1.9	Echinometra mathaei	2
5/20/2023	1	Honaunau_1	2	K4	1.9	Echinometra mathaei	4
5/20/2023	1	Honaunau_1	2	K4	1.9	Echinometra mathaei	3
5/20/2023	1	Honaunau_1	2	K4	1.9	Echinometra mathaei	2.5
5/20/2023	1	Honaunau_1	2	K4	1.9	Echinometra mathaei	3.5
5/20/2023	1	Honaunau_1	2	K4	1.9	Echinometra mathaei	0.5
5/20/2023	1	Honaunau_1	2	K4	1.9	Echinometra mathaei	1.5
5/20/2023	1	Honaunau_1	2	K4	1.9	Echinometra mathaei	1.5
5/20/2023	1	Honaunau_1	2	K4	1.9	Echinometra mathaei	2
5/20/2023	1	Honaunau_1	2	K4	1.9	Echinometra mathaei	1
5/20/2023	1	Honaunau_1	2	K4	1.9	Echinometra mathaei	2
5/20/2023	1	Honaunau_1	2	K4	1.9	Echinometra mathaei	1.5
5/20/2023	1	Honaunau_1	2	K4	1.9	Echinometra mathaei	2.5
5/20/2023	1	Honaunau_1	2	K4	1.9	Echinometra mathaei	3.5
5/20/2023	1	Honaunau_1	2	K4	1.9	Echinometra mathaei	3
5/20/2023	1	Honaunau_1	2	K4	1.9	Echinometra mathaei	2
5/20/2023	1	Honaunau_1	2	K4	1.9	Echinometra mathaei	2.5
5/20/2023	1	Honaunau_1	2	K4	1.9	Echinothrix calamaris	3
5/20/2023	1	Honaunau_1	2	K4	1.9	Echinothrix calamaris	1.5
5/20/2023	1	Honaunau_1	2	K5	1.7	Echinometra mathaei	1.5
5/20/2023	1	Honaunau_1	2	K5	1.7	Echinometra mathaei	1.5
5/20/2023	1	Honaunau_1	2	K5	1.7	Echinometra mathaei	2
5/20/2023	1	Honaunau_1	2	K5	1.7	Echinometra mathaei	2.5
5/20/2023	1	Honaunau_1	2	K5	1.7	Echinometra mathaei	2
5/20/2023	1	Honaunau_1	2	K5	1.7	Echinometra mathaei	3
5/20/2023	1	Honaunau_1	2	K5	1.7	Echinometra mathaei	1.5
5/20/2023	1	Honaunau_1	2	K5	1.7	Echinometra mathaei	1
5/20/2023	1	Honaunau_1	2	K5	1.7	Echinometra mathaei	2.5
5/20/2023	1	Honaunau_1	2	K5	1.7	Echinometra mathaei	1.5
5/20/2023	1	Honaunau_1	2	K5	1.7	Echinometra mathaei	2
5/20/2023	1	Honaunau_1	2	K5	1.7	Echinometra mathaei	1.5
5/20/2023	1	Honaunau_1	2	K5	1.7	Echinometra mathaei	1
5/20/2023	1	Honaunau_1	2	K5	1.7	Echinometra mathaei	1
5/20/2023	1	Honaunau_1	2	K5	1.7	Echinometra mathaei	2.5
5/20/2023	1	Honaunau_1	2	K5	1.7	Echinometra mathaei	0.5
5/20/2023	1	Honaunau_1	2	K5	1.7	Echinometra mathaei	1.5
5/20/2023	1	Honaunau_1	2	K5	1.7	Echinometra mathaei	1.5
5/20/2023	1	Honaunau_1	2	K5	1.7	Echinometra mathaei	2
5/20/2023	1	Honaunau_1	2	K5	1.7	Echinometra mathaei	2.5
5/20/2023	1	Honaunau_1	2	K5	1.7	Echinometra mathaei	2.5
5/20/2023	1	Honaunau_1	2	K5	1.7	Echinometra mathaei	1.5
5/20/2023	1	Honaunau_1	2	K5	1.7	Echinometra mathaei	3
5/20/2023	1	Honaunau_1	2	K5	1.7	Echinothrix calamaris	1.5
5/20/2023	1	Honaunau_1	2	K6	1.5	Echinothrix calamaris	1.5
5/20/2023	1	Honaunau_1	2	K6	1.5	Echinothrix calamaris	1
5/20/2023	1	Honaunau_1	2	K6	1.5	Echinothrix calamaris	2
5/20/2023	1	Honaunau_1	2	K6	1.5	Echinothrix diadema	8
5/20/2023	1	Honaunau_1	2	K6	1.5	Echinometra mathaei	2
5/20/2023	1	Honaunau_1	2	K6	1.5	Echinometra mathaei	1
5/20/2023	1	Honaunau_1	2	K6	1.5	Echinometra mathaei	1
5/20/2023	1	Honaunau_1	2	K6	1.5	Echinometra mathaei	1
5/20/2023	1	Honaunau_1	2	K6	1.5	Echinometra mathaei	1.5
5/20/2023	1	Honaunau_1	2	K6	1.5	Echinometra mathaei	1.5
5/20/2023	1	Honaunau_1	2	K6	1.5	Echinometra mathaei	1
5/20/2023	1	Honaunau_1	2	K6	1.5	Echinometra mathaei	2
5/20/2023	1	Honaunau_1	2	K6	1.5	Echinometra mathaei	2
5/20/2023	1	Honaunau_1	2	K6	1.5	Echinometra mathaei	1.5
5/20/2023	1	Honaunau_1	2	K6	1.5	Echinometra mathaei	1.5
5/20/2023	1	Honaunau_1	2	K6	1.5	Echinometra mathaei	3
5/20/2023	1	Honaunau_1	2	K6	1.5	Echinometra mathaei	1.5
5/20/2023	1	Honaunau_1	2	K6	1.5	Echinometra mathaei	2
5/20/2023	1	Honaunau_1	2	K6	1.5	Echinometra mathaei	2.5
5/20/2023	1	Honaunau_1	2	K6	1.5	Echinometra mathaei	1
5/20/2023	1	Honaunau_1	2	K6	1.5	Echinometra mathaei	1
5/20/2023	1	Honaunau_1	2	K6	1.5	Echinometra mathaei	1.5
5/20/2023	1	Honaunau_1	2	K6	1.5	Echinometra mathaei	1
5/20/2023	1	Honaunau_1	2	K6	1.5	Echinometra mathaei	3.5
5/20/2023	1	Honaunau_1	2	K6	1.5	Echinometra mathaei	5
5/20/2023	1	Honaunau_1	2	K6	1.5	Echinometra mathaei	1
5/20/2023	1	Honaunau_1	2	K6	1.5	Echinometra mathaei	0.5
5/20/2023	1	Honaunau_1	2	K6	1.5	Echinometra mathaei	1
5/20/2023	1	Honaunau_1	2	K6	1.5	Echinometra mathaei	2
5/20/2023	1	Honaunau_1	2	K6	1.5	Echinometra mathaei	2.5
5/20/2023	1	Honaunau_1	2	K6	1.5	Echinometra mathaei	3
5/20/2023	1	Honaunau_1	2	K6	1.5	Echinometra mathaei	2
5/20/2023	1	Honaunau_1	2	K6	1.5	Echinometra mathaei	1
5/20/2023	1	Honaunau_1	2	K6	1.5	Echinometra mathaei	0.5
5/20/2023	1	Honaunau_1	2	K6	1.5	Echinometra mathaei	1
5/20/2023	1	Honaunau_1	2	K6	1.5	Echinometra mathaei	1
5/20/2023	1	Honaunau_1	2	K6	1.5	Echinometra mathaei	1
5/20/2023	1	Honaunau_1	2	K6	1.5	Echinometra mathaei	1
5/20/2023	1	Honaunau_1	2	K6	1.5	Echinometra mathaei	2
5/20/2023	1	Honaunau_1	2	K6	1.5	Echinometra mathaei	2
5/20/2023	1	Honaunau_1	2	K6	1.5	Echinometra mathaei	1
5/20/2023	1	Honaunau_1	2	K6	1.5	Echinometra mathaei	1.5
5/20/2023	1	Honaunau_1	2	K6	1.5	Echinometra mathaei	2
5/20/2023	1	Honaunau_1	2	K6	1.5	Echinometra mathaei	2.5
5/20/2023	1	Honaunau_1	2	K6	1.5	Echinometra mathaei	1.5
5/20/2023	1	Honaunau_1	2	K7	2	Echinometra mathaei	2.5
5/20/2023	1	Honaunau_1	2	K7	2	Echinometra mathaei	3
5/20/2023	1	Honaunau_1	2	K7	2	Echinometra mathaei	5
5/20/2023	1	Honaunau_1	2	K7	2	Echinometra mathaei	1
5/20/2023	1	Honaunau_1	2	K7	2	Echinometra mathaei	3
5/20/2023	1	Honaunau_1	2	K7	2	Echinometra mathaei	2
5/20/2023	1	Honaunau_1	2	K7	2	Echinometra mathaei	3
5/20/2023	1	Honaunau_1	2	K7	2	Echinometra mathaei	3
5/20/2023	1	Honaunau_1	2	L1	1.6	Echinometra mathaei	2.5
5/20/2023	1	Honaunau_1	2	L1	1.6	Echinometra mathaei	1
5/20/2023	1	Honaunau_1	2	L1	1.6	Echinometra mathaei	3
5/20/2023	1	Honaunau_1	2	L1	1.6	Echinometra mathaei	2.5
5/20/2023	1	Honaunau_1	2	L1	1.6	Echinometra mathaei	3
5/20/2023	1	Honaunau_1	2	L1	1.6	Echinometra mathaei	2.5
5/20/2023	1	Honaunau_1	2	L1	1.6	Echinometra mathaei	0.5
5/20/2023	1	Honaunau_1	2	L1	1.6	Echinometra mathaei	0.5
5/20/2023	1	Honaunau_1	2	L1	1.6	Echinometra mathaei	0.5
5/20/2023	1	Honaunau_1	2	L1	1.6	Echinometra mathaei	1
5/20/2023	1	Honaunau_1	2	L1	1.6	Echinometra mathaei	1
5/20/2023	1	Honaunau_1	2	L1	1.6	Echinometra mathaei	2.5
5/20/2023	1	Honaunau_1	2	L1	1.6	Echinometra mathaei	3
5/20/2023	1	Honaunau_1	2	L1	1.6	Echinometra mathaei	2
5/20/2023	1	Honaunau_1	2	L1	1.6	Echinometra mathaei	2.5
5/20/2023	1	Honaunau_1	2	L1	1.6	Echinometra mathaei	1
5/20/2023	1	Honaunau_1	2	L1	1.6	Echinometra mathaei	3
5/20/2023	1	Honaunau_1	2	L1	1.6	Echinometra mathaei	2.5
5/20/2023	1	Honaunau_1	2	L1	1.6	Echinometra mathaei	2
5/20/2023	1	Honaunau_1	2	L1	1.6	Echinometra mathaei	3
5/20/2023	1	Honaunau_1	2	L1	1.6	Echinometra mathaei	2.5
5/20/2023	1	Honaunau_1	2	L1	1.6	Echinometra mathaei	3.5
5/20/2023	1	Honaunau_1	2	L1	1.6	Echinometra mathaei	3
5/20/2023	1	Honaunau_1	2	L1	1.6	Echinometra mathaei	2
5/20/2023	1	Honaunau_1	2	L2	1.7	Echinometra mathaei	0.5
5/20/2023	1	Honaunau_1	2	L2	1.7	Echinometra mathaei	1
5/20/2023	1	Honaunau_1	2	L2	1.7	Echinometra mathaei	1
5/20/2023	1	Honaunau_1	2	L2	1.7	Echinometra mathaei	1.5
5/20/2023	1	Honaunau_1	2	L2	1.7	Echinometra mathaei	1
5/20/2023	1	Honaunau_1	2	L2	1.7	Echinometra mathaei	0.5
5/20/2023	1	Honaunau_1	2	L2	1.7	Echinometra mathaei	1
5/20/2023	1	Honaunau_1	2	L2	1.7	Echinometra mathaei	2
5/20/2023	1	Honaunau_1	2	L2	1.7	Echinometra mathaei	3
5/20/2023	1	Honaunau_1	2	L2	1.7	Echinometra mathaei	2
5/20/2023	1	Honaunau_1	2	L2	1.7	Echinometra mathaei	0.5
5/20/2023	1	Honaunau_1	2	L2	1.7	Echinometra mathaei	1.5
5/20/2023	1	Honaunau_1	2	L2	1.7	Echinometra mathaei	2
5/20/2023	1	Honaunau_1	2	L2	1.7	Echinothrix calamaris	11
5/20/2023	1	Honaunau_1	2	L2	1.7	Echinothrix diadema	9
5/20/2023	1	Honaunau_1	2	L3	1.8	Echinometra mathaei	1.5
5/20/2023	1	Honaunau_1	2	L3	1.8	Echinometra mathaei	2
5/20/2023	1	Honaunau_1	2	L3	1.8	Echinometra mathaei	2
5/20/2023	1	Honaunau_1	2	L3	1.8	Echinometra mathaei	2.5
5/20/2023	1	Honaunau_1	2	L3	1.8	Echinometra mathaei	3
5/20/2023	1	Honaunau_1	2	L3	1.8	Echinometra mathaei	2
5/20/2023	1	Honaunau_1	2	L3	1.8	Echinometra mathaei	2.5
5/20/2023	1	Honaunau_1	2	L3	1.8	Echinometra mathaei	3
5/20/2023	1	Honaunau_1	2	L3	1.8	Echinometra mathaei	2
5/20/2023	1	Honaunau_1	2	L3	1.8	Echinometra mathaei	1.5
5/20/2023	1	Honaunau_1	2	L3	1.8	Echinometra mathaei	1
5/20/2023	1	Honaunau_1	2	L3	1.8	Echinometra mathaei	3
5/20/2023	1	Honaunau_1	2	L3	1.8	Echinometra mathaei	2.5
5/20/2023	1	Honaunau_1	2	L3	1.8	Echinometra mathaei	2
5/20/2023	1	Honaunau_1	2	L3	1.8	Echinometra mathaei	2
5/20/2023	1	Honaunau_1	2	L3	1.8	Echinometra mathaei	1.5
5/20/2023	1	Honaunau_1	2	L3	1.8	Echinometra mathaei	2.5
5/20/2023	1	Honaunau_1	2	L3	1.8	Echinometra mathaei	3
5/20/2023	1	Honaunau_1	2	L3	1.8	Echinometra mathaei	1.5
5/20/2023	1	Honaunau_1	2	L3	1.8	Echinometra mathaei	1.5
5/20/2023	1	Honaunau_1	2	L3	1.8	Echinometra mathaei	2
5/20/2023	1	Honaunau_1	2	L3	1.8	Echinometra mathaei	2.5
5/20/2023	1	Honaunau_1	2	L3	1.8	Echinometra mathaei	2.5
5/20/2023	1	Honaunau_1	2	L3	1.8	Echinometra mathaei	2.5
5/20/2023	1	Honaunau_1	2	L3	1.8	Echinometra mathaei	2
5/20/2023	1	Honaunau_1	2	L3	1.8	Echinometra mathaei	1
5/20/2023	1	Honaunau_1	2	L3	1.8	Echinometra mathaei	0.5
5/20/2023	1	Honaunau_1	2	L3	1.8	Echinothrix diadema	2
5/20/2023	1	Honaunau_1	2	L3	1.8	Echinothrix diadema	2
5/20/2023	1	Honaunau_1	2	L3	1.8	Heterocentrotus mamillatus	6.5
5/20/2023	1	Honaunau_1	2	L4	1.6	Echinometra mathaei	1
5/20/2023	1	Honaunau_1	2	L4	1.6	Echinometra mathaei	1
5/20/2023	1	Honaunau_1	2	L4	1.6	Echinometra mathaei	1
5/20/2023	1	Honaunau_1	2	L4	1.6	Echinometra mathaei	2.5
5/20/2023	1	Honaunau_1	2	L4	1.6	Echinometra mathaei	2
5/20/2023	1	Honaunau_1	2	L4	1.6	Echinometra mathaei	2
5/20/2023	1	Honaunau_1	2	L4	1.6	Echinometra mathaei	3
5/20/2023	1	Honaunau_1	2	L4	1.6	Echinometra mathaei	3
5/20/2023	1	Honaunau_1	2	L4	1.6	Echinometra mathaei	2.5
5/20/2023	1	Honaunau_1	2	L4	1.6	Echinometra mathaei	2
5/20/2023	1	Honaunau_1	2	L4	1.6	Echinometra mathaei	0.5
5/20/2023	1	Honaunau_1	2	L4	1.6	Echinometra mathaei	0.5
5/20/2023	1	Honaunau_1	2	L4	1.6	Echinometra mathaei	2
5/20/2023	1	Honaunau_1	2	L4	1.6	Echinometra mathaei	2.5
5/20/2023	1	Honaunau_1	2	L4	1.6	Echinometra mathaei	1
5/20/2023	1	Honaunau_1	2	L4	1.6	Echinometra mathaei	2
5/20/2023	1	Honaunau_1	2	L4	1.6	Echinometra mathaei	2.5
5/20/2023	1	Honaunau_1	2	L4	1.6	Echinometra mathaei	3
5/20/2023	1	Honaunau_1	2	L4	1.6	Echinometra mathaei	0.5
5/20/2023	1	Honaunau_1	2	L4	1.6	Echinometra mathaei	3.5
5/20/2023	1	Honaunau_1	2	L4	1.6	Echinometra mathaei	2
5/20/2023	1	Honaunau_1	2	L5	1.8	Echinometra mathaei	2
5/20/2023	1	Honaunau_1	2	L5	1.8	Echinometra mathaei	2.5
5/20/2023	1	Honaunau_1	2	L5	1.8	Echinometra mathaei	1.5
5/20/2023	1	Honaunau_1	2	L5	1.8	Echinometra mathaei	0.5
5/20/2023	1	Honaunau_1	2	L5	1.8	Echinometra mathaei	0.5
5/20/2023	1	Honaunau_1	2	L5	1.8	Echinometra mathaei	1
5/20/2023	1	Honaunau_1	2	L5	1.8	Echinometra mathaei	0.5
5/20/2023	1	Honaunau_1	2	L5	1.8	Echinometra mathaei	2.5
5/20/2023	1	Honaunau_1	2	L5	1.8	Echinometra mathaei	0.5
5/20/2023	1	Honaunau_1	2	L5	1.8	Echinometra mathaei	2.5
5/20/2023	1	Honaunau_1	2	L5	1.8	Echinometra mathaei	1
5/20/2023	1	Honaunau_1	2	L5	1.8	Echinometra mathaei	3
5/20/2023	1	Honaunau_1	2	L5	1.8	Echinometra mathaei	2.5
5/20/2023	1	Honaunau_1	2	L5	1.8	Echinometra mathaei	1
5/20/2023	1	Honaunau_1	2	L5	1.8	Echinometra mathaei	3
5/20/2023	1	Honaunau_1	2	L5	1.8	Echinometra mathaei	1
5/20/2023	1	Honaunau_1	2	L5	1.8	Echinometra mathaei	2
5/20/2023	1	Honaunau_1	2	L5	1.8	Echinometra mathaei	2
5/20/2023	1	Honaunau_1	2	L5	1.8	Echinometra mathaei	1
5/20/2023	1	Honaunau_1	2	L5	1.8	Echinometra mathaei	1
5/20/2023	1	Honaunau_1	2	L5	1.8	Echinometra oblonga	2.5
5/20/2023	1	Honaunau_1	2	L6	1.5	Echinometra mathaei	2.5
5/20/2023	1	Honaunau_1	2	L6	1.5	Echinometra mathaei	2
5/20/2023	1	Honaunau_1	2	L6	1.5	Echinometra mathaei	0.5
5/20/2023	1	Honaunau_1	2	L6	1.5	Echinometra mathaei	3
5/20/2023	1	Honaunau_1	2	L6	1.5	Echinometra mathaei	1
[truncated: 231 more rows]
